# Supplementary material for: Aging-related olfactory loss is associated with olfactory stem cell transcriptional alterations in humans
Source: J Clin Invest. 2022 Feb 15;132(4):e155506. doi: 10.1172/JCI155506 (PMC8843745; doi:10.1172/JCI155506)
Supplement: Supplemental tables 2-6 [file jci-132-155506-s090.xlsx]

## Sheet: Table 2
	Supplemental data tables:
Table 2:	Summary
Table 3:	OR gene list; ORs identified in current study, transcripts expressed within olfactory neuron clusters
Table 4:	DE gene list; SERPINB3+ basal cells
Table 5:	DE gene list; HBCs
Table 6:	DE gene list; immune cells

## Sheet: Table 3
Olfactory Receptor transcripts from neuronal cell clusters:
OR10A2
OR10A3
OR10A4
OR10A6
OR10A7
OR10G3
OR10H1
OR10H5
OR10J1
OR10J5
OR10K1
OR10K2
OR10P1
OR10W1
OR10Z1
OR11A1
OR11G2
OR11H1
OR13A1
OR14A16
OR14I1
OR14J1
OR1A1
OR1C1
OR1D2
OR1I1
OR1J1
OR1J2
OR1K1
OR1L6
OR1M1
OR1N2
OR2A1
OR2A1-AS1
OR2A25
OR2A42
OR2A5
OR2AG1
OR2AG2
OR2AP1
OR2AT4
OR2B11
OR2C3
OR2F1
OR2F2
OR2G6
OR2H2
OR2I1P
OR2J2
OR2J3
OR2L2
OR2L3
OR2L5
OR2L8
OR2M2
OR2M3
OR2M4
OR2T1
OR2T12
OR2T29
OR2T4
OR2V1
OR2V2
OR2Z1
OR3A1
OR3A2
OR3A3
OR4C46
OR4D1
OR4D2
OR4D6
OR4D9
OR4E1
OR4F15
OR4F17
OR4F4
OR4F5
OR4F6
OR4K1
OR4K13
OR4K14
OR4K2
OR4K5
OR4Q3
OR51B5
OR51C1P
OR51E1
OR51E2
OR51G2
OR51L1
OR51V1
OR52A1
OR52A5
OR52B2
OR52E5
OR52H1
OR52I1
OR52I2
OR52K1
OR52N1
OR52N2
OR52N5
OR56A3
OR56A4
OR5A1
OR5A2
OR5AC2
OR5AK2
OR5AN1
OR5AR1
OR5AS1
OR5AU1
OR5B12
OR5B2
OR5D3P
OR5H1
OR5H14
OR5J2
OR5K1
OR5K4
OR5M1
OR5M10
OR5M3
OR5M9
OR5P3
OR5T1
OR5V1
OR6A2
OR6B1
OR6C1
OR6C2
OR6C3
OR6C4
OR6C6
OR6C70
OR6C75
OR6C76
OR6F1
OR6K3
OR6N2
OR6P1
OR6Y1
OR7A10
OR7A17
OR7A5
OR7C1
OR7D2
OR7D4
OR7E24
OR8A1
OR8B3
OR8B8
OR8D1
OR8D4
OR8G1
OR8G5
OR8H1
OR8H2
OR8J1
OR8J3
OR8K3
OR8K5
OR9A4
OR9G1
OR9G4
OR9I1
OR9K2
OR9Q2

## Sheet: Table 4
Differentially expressed genes in SERPINB3(+) basal cells versus SERPINB3(-) basal cells
Gene	p_val	avg_log2FC	pct.1	pct.2	p_val_adj
SERPINB3	4.53e-262	5.08803	0.911	0.122	1.66e-257	Up-regulated in SERPINB3(+)
SLPI	2.63e-177	2.50931	0.979	0.817	9.64e-173
TMEM213	1.88e-175	1.79975	0.697	0.074	6.89e-171
WFDC2	6.68e-125	1.71668	0.936	0.584	2.45e-120
CXCL17	2.28e-155	1.71234	0.969	0.685	8.33e-151
SERPINB4	2.87e-165	1.70342	0.643	0.055	1.05e-160
KRT8	3.12e-167	1.61571	0.988	0.947	1.14e-162
NTS	4.09e-50	1.54761	0.708	0.436	1.5e-45
CLDN7	2.81e-198	1.50161	0.89	0.232	1.03e-193
KRT18	3.67e-155	1.48429	0.986	0.941	1.34e-150
TXN	1.92e-134	1.37737	0.992	0.92	7.01e-130
ELF3	3.22e-105	1.31543	0.967	0.677	1.18e-100
CLDN4	8.75e-102	1.31272	0.973	0.656	3.2e-97
S100A4	2.9e-42	1.30421	0.861	0.583	1.06e-37
VMO1	2.02e-70	1.24331	0.931	0.73	7.38e-66
GSTP1	4.14e-150	1.20569	0.998	0.982	1.52e-145
ATP1B1	2.48e-112	1.19824	0.983	0.849	9.09e-108
ANXA2	4.01e-153	1.1965	0.992	0.966	1.47e-148
S100A6	2.69e-122	1.17629	0.992	0.988	9.85e-118
CD55	1.06e-84	1.16138	0.89	0.492	3.86e-80
MT2A	1.86e-72	1.1597	0.965	0.758	6.79e-68
MT3	9.63e-141	1.15055	0.494	0.019	3.52e-136
HSPB1	1.72e-99	1.13173	0.986	0.945	6.31e-95
MGST1	3.2e-122	1.12734	0.959	0.709	1.17e-117
SVOPL	9.12e-119	1.10683	0.593	0.094	3.34e-114
AKR1C3	4.83e-104	1.0862	0.961	0.632	1.77e-99
CSTB	1.91e-112	1.05365	0.985	0.928	6.98e-108
KRT6A	6.41e-39	1.04234	0.4	0.132	2.35e-34
KRT7	5.57e-91	1.04083	0.83	0.375	2.04e-86
MT1X	4.06e-70	1.0149	0.988	0.976	1.49e-65
CALML3	5.72e-116	1.01319	0.649	0.122	2.09e-111
IFI27	1.84e-26	0.998233	0.813	0.63	6.72e-22
LCN2	5.53e-113	0.9888	0.625	0.112	2.02e-108
EPAS1	1.34e-88	0.981098	0.981	0.94	4.9e-84
TMSB10	5.09e-93	0.980192	0.992	0.932	1.86e-88
SLC6A14	1.56e-154	0.976363	0.687	0.088	5.73e-150
CYP4B1	8.83e-68	0.969823	0.95	0.763	3.23e-63
LGALS3	1.24e-73	0.969811	0.944	0.784	4.52e-69
SLC25A5	2.79e-113	0.969382	0.988	0.867	1.02e-108
HBEGF	1.59e-76	0.96658	0.649	0.205	5.82e-72
GPX2	2.71e-95	0.938852	0.832	0.353	9.94e-91
TSPAN1	1.42e-105	0.927613	0.84	0.337	5.21e-101
EPHX1	4.22e-94	0.914495	0.973	0.834	1.55e-89
AKR1C2	7.77e-83	0.899601	0.815	0.323	2.85e-78
MDK	1.17e-75	0.896137	0.946	0.697	4.29e-71
KRT19	3.99e-97	0.895372	0.99	0.985	1.46e-92
PLEKHS1	1.17e-142	0.88685	0.737	0.149	4.29e-138
ALOX15	2.31e-71	0.879231	0.942	0.677	8.47e-67
AQP5	9.6e-59	0.878385	0.971	0.87	3.51e-54
HPGD	5.1e-62	0.872187	0.859	0.483	1.87e-57
SLC9A3R1	1.91e-103	0.852251	0.954	0.621	7e-99
NRARP	1.76e-65	0.850618	0.898	0.519	6.43e-61
TMPRSS4	4.1e-117	0.846722	0.757	0.191	1.5e-112
SERPINB13	1.55e-117	0.84465	0.68	0.134	5.66e-113
HES4	4.88e-145	0.840732	0.72	0.124	1.79e-140
SFN	1.7e-59	0.829337	0.954	0.785	6.22e-55
CCND1	4.53e-50	0.825362	0.95	0.786	1.66e-45
AKR1C1	1.56e-82	0.820516	0.857	0.371	5.69e-78
PPA1	1.08e-89	0.820447	0.975	0.756	3.94e-85
CLCA4	2.19e-68	0.816297	0.411	0.071	8.02e-64
SERPINB5	3.24e-95	0.806592	0.805	0.271	1.19e-90
COX5A	1.45e-96	0.803463	0.958	0.674	5.32e-92
PRDX1	9.64e-105	0.795648	0.996	0.98	3.53e-100
PPDPF	9.54e-102	0.770178	0.992	0.934	3.49e-97
C19orf33	1.32e-69	0.765333	0.961	0.833	4.84e-65
TUBA1B	2.93e-05	0.762749	0.913	0.802	1
NET1	6.86e-87	0.75062	0.844	0.386	2.51e-82
PHLDA2	2.3e-65	0.747664	0.807	0.379	8.42e-61
RPLP0	6.81e-123	0.740936	0.996	0.987	2.49e-118
ADAM28	3.73e-70	0.736441	0.979	0.806	1.37e-65
GSN	1.66e-59	0.730148	0.927	0.661	6.08e-55
S100A11	4.29e-90	0.726374	0.99	0.987	1.57e-85
EPCAM	9.5e-104	0.722629	0.793	0.274	3.48e-99
MUC1	2.91e-136	0.721561	0.627	0.092	1.06e-131
DBI	8.78e-78	0.72073	0.985	0.824	3.21e-73
TMEM238	5.63e-93	0.719396	0.847	0.383	2.06e-88
STMN1	8.51e-10	0.718407	0.666	0.452	3.12e-05
S100A14	1.26e-61	0.705903	0.89	0.506	4.61e-57
ELF5	5.08e-124	0.702383	0.631	0.107	1.86e-119
ZNF750	4.12e-169	0.701799	0.637	0.047	1.51e-164
TACSTD2	1.79e-52	0.696653	0.981	0.914	6.54e-48
MT1E	8.21e-39	0.693775	0.923	0.703	3.01e-34
C2CD4B	2.98e-74	0.689561	0.49	0.101	1.09e-69
SCNN1A	6.04e-73	0.686995	0.938	0.555	2.21e-68
TMPRSS11D	2.13e-108	0.684743	0.768	0.21	7.81e-104
GCHFR	9.13e-92	0.683397	0.799	0.294	3.34e-87
HES1	7.66e-33	0.683159	0.892	0.681	2.8e-28
A4GALT	2.03e-78	0.681385	0.869	0.418	7.43e-74
CYB5A	5.65e-70	0.676709	0.913	0.541	2.07e-65
DSP	2.72e-48	0.675972	0.975	0.866	9.97e-44
EZR	1.2e-57	0.675109	0.988	0.899	4.4e-53
GABRP	4.1e-123	0.673983	0.452	0.022	1.5e-118
CA12	9.44e-55	0.673432	0.884	0.503	3.46e-50
CTSD	6.95e-58	0.671673	0.979	0.85	2.54e-53
CTSB	3.15e-56	0.663617	0.95	0.739	1.15e-51
KLF6	4.65e-32	0.655691	0.967	0.815	1.7e-27
SLC27A2	4.13e-97	0.652827	0.759	0.247	1.51e-92
MYOF	5.6e-48	0.646188	0.938	0.71	2.05e-43
PLAC8	1.41e-77	0.645055	0.708	0.266	5.16e-73
CTSC	4.76e-65	0.642293	0.886	0.47	1.74e-60
RAB11FIP1	1.15e-66	0.637062	0.699	0.286	4.2e-62
SLC5A8	1.06e-74	0.634504	0.515	0.119	3.89e-70
ATP5MC3	3.35e-73	0.631224	0.983	0.877	1.23e-68
COX7B	1.18e-66	0.622149	0.983	0.852	4.32e-62
PTN	7.26e-40	0.62003	0.832	0.514	2.66e-35
AQP3	8.57e-50	0.615401	0.988	0.983	3.14e-45
RHOV	8.9e-159	0.609068	0.583	0.034	3.26e-154
CYBA	3.97e-60	0.609018	0.95	0.689	1.45e-55
MPV17L	1.55e-74	0.606014	0.714	0.254	5.66e-70
SLC31A1	8.2e-75	0.600475	0.803	0.34	3e-70
XBP1	1.16e-40	0.598767	0.959	0.768	4.25e-36
IDH2	8.13e-86	0.593208	0.73	0.233	2.97e-81
SLC25A25	2.26e-36	0.591669	0.911	0.652	8.28e-32
TUBA1C	3.54e-42	0.589591	0.911	0.59	1.3e-37
CLDN10	2.5e-51	0.587753	0.797	0.418	9.14e-47
SEC14L2	2.28e-73	0.587643	0.593	0.164	8.35e-69
S100A10	6.78e-26	0.581984	0.967	0.849	2.48e-21
FAM3D	2.54e-145	0.579776	0.483	0.011	9.3e-141
GDF15	1.66e-27	0.575814	0.324	0.108	6.06e-23
AGR2	1.07e-29	0.569061	0.961	0.888	3.91e-25
ATP5F1B	5.66e-60	0.567931	0.986	0.822	2.07e-55
PKM	3.18e-56	0.564495	0.988	0.912	1.16e-51
AREG	3.75e-21	0.560418	0.597	0.329	1.37e-16
AKR1A1	1.3e-56	0.554829	0.971	0.706	4.75e-52
UGT2A1	8.52e-36	0.546313	0.977	0.926	3.12e-31
CHCHD10	1.97e-51	0.545261	0.981	0.846	7.23e-47
PPP1R14B	9.12e-62	0.545113	0.768	0.333	3.34e-57
GLDN	2.28e-48	0.544688	0.598	0.226	8.33e-44
POR	1.79e-52	0.541093	0.884	0.553	6.57e-48
TIMM8B	4.17e-57	0.534984	0.915	0.589	1.53e-52
LYPD3	3.35e-88	0.534356	0.521	0.091	1.23e-83
CYP2B6	3.13e-106	0.532427	0.417	0.025	1.15e-101
S100A16	4.25e-45	0.532363	0.913	0.614	1.56e-40
ATP5ME	2.59e-52	0.528642	0.988	0.926	9.47e-48
AKR1B10	3.39e-77	0.528115	0.562	0.13	1.24e-72
GAPDH	1.21e-53	0.52423	0.996	0.988	4.43e-49
UQCR11	5.69e-58	0.52355	0.983	0.891	2.08e-53
EMP2	2.68e-47	0.522664	0.902	0.587	9.82e-43
NDUFB2	3.64e-55	0.52229	0.977	0.808	1.33e-50
MUC20	9.14e-65	0.522069	0.788	0.351	3.35e-60
ACADVL	2e-55	0.521915	0.861	0.458	7.31e-51
TALDO1	2.87e-53	0.521231	0.944	0.693	1.05e-48
COX7A2	1.02e-54	0.519521	0.99	0.905	3.74e-50
NUPR1	4.95e-39	0.517461	0.929	0.679	1.81e-34
ENO1	7.44e-45	0.516891	0.977	0.808	2.72e-40
ARPC3	5.1e-52	0.516562	0.967	0.81	1.87e-47
UQCR10	4.06e-52	0.514817	0.986	0.856	1.49e-47
ALDH1A1	4.13e-41	0.513618	0.979	0.955	1.51e-36
PLPP2	3.77e-47	0.512875	0.932	0.64	1.38e-42
IGFBP3	9.33e-30	0.512771	0.432	0.165	3.41e-25
COX6C	4.63e-59	0.51062	0.992	0.959	1.7e-54
ANXA1	9.92e-33	0.510542	0.996	0.969	3.63e-28
COX5B	4.75e-61	0.509604	0.99	0.94	1.74e-56
COX6A1	2.33e-54	0.506014	0.992	0.93	8.54e-50
H2AFJ	1.08e-52	0.505299	0.894	0.546	3.94e-48
KRT23	3.53e-26	0.503232	0.432	0.182	1.29e-21
RIMS1	3.79e-84	0.501801	0.583	0.131	1.39e-79
PFN1	5.51e-40	0.501215	0.99	0.913	2.02e-35
HMGB2	8.13e-13	0.50069	0.822	0.569	2.98e-08
ALDH2	4.68e-46	0.49709	0.963	0.792	1.71e-41
TMEM205	8.68e-47	0.497036	0.94	0.649	3.18e-42
CTNND1	1.71e-43	0.496577	0.931	0.628	6.27e-39
TNFSF10	2.05e-38	0.494437	0.9	0.589	7.5e-34
MT1G	1.59e-41	0.491147	0.541	0.211	5.8e-37
KLK11	2.23e-50	0.490909	0.78	0.375	8.15e-46
PLAT	1.03e-69	0.488194	0.469	0.094	3.79e-65
NOTCH3	3.49e-152	0.48812	0.548	0.026	1.28e-147
BSG	2.79e-44	0.487679	0.94	0.684	1.02e-39
VAMP8	1.29e-42	0.486895	0.959	0.81	4.71e-38
TMSB4X	4.77e-29	0.485016	0.992	0.937	1.74e-24
SERPINB1	3.17e-34	0.483935	0.772	0.429	1.16e-29
SSR4	2.14e-46	0.483335	0.971	0.784	7.85e-42
SERF2	1.24e-56	0.480987	0.996	0.982	4.53e-52
ATOX1	9.38e-41	0.478659	0.942	0.704	3.43e-36
HS3ST1	4.52e-57	0.475424	0.589	0.194	1.65e-52
MYH14	2.58e-100	0.474789	0.643	0.144	9.44e-96
FGFBP1	2.76e-37	0.47352	0.317	0.078	1.01e-32
TFCP2L1	3.34e-59	0.47125	0.639	0.224	1.22e-54
CHST6	3.51e-132	0.470194	0.49	0.027	1.29e-127
ATP1A1	6.66e-47	0.469733	0.99	0.942	2.44e-42
SERPINB11	7.03e-59	0.46832	0.224	0.009	2.57e-54
CD44	1.29e-38	0.467789	0.959	0.781	4.71e-34
DEGS2	1.12e-118	0.467608	0.515	0.05	4.08e-114
ANXA11	7.33e-44	0.466461	0.927	0.652	2.68e-39
NME2	3.73e-44	0.465384	0.994	0.968	1.37e-39
MT-CO1	5.65e-105	0.465264	0.992	0.995	2.07e-100
FXYD3	5.9e-41	0.465196	0.985	0.98	2.16e-36
BHLHE40	3.29e-30	0.464091	0.959	0.728	1.21e-25
CKS2	6.29e-51	0.461814	0.483	0.137	2.3e-46
ATP5MF	1.59e-46	0.460042	0.969	0.831	5.83e-42
ATP5F1E	3.7e-53	0.459823	0.992	0.978	1.36e-48
ITPKC	2.91e-32	0.458414	0.691	0.351	1.06e-27
RAPGEFL1	5.94e-90	0.457426	0.637	0.151	2.18e-85
CLEC2B	5.7e-28	0.455718	0.861	0.575	2.08e-23
CLINT1	1.29e-43	0.455175	0.923	0.591	4.73e-39
COX8A	2.46e-46	0.4544	0.992	0.924	9.01e-42
RBP1	5.58e-42	0.451976	0.728	0.343	2.04e-37
H2AFZ	3.72e-07	0.451533	0.967	0.863	0.0136018
MYL6	7.96e-51	0.451047	0.996	0.984	2.91e-46
GGT6	2.43e-85	0.450872	0.662	0.169	8.89e-81
SEC14L3	1.96e-75	0.448649	0.319	0.023	7.16e-71
TPI1	1.16e-38	0.446715	0.981	0.843	4.25e-34
CLCA2	5.74e-84	0.446675	0.473	0.07	2.1e-79
ST6GALNAC1	3.18e-45	0.446252	0.865	0.491	1.16e-40
GK5	7.45e-37	0.445828	0.768	0.399	2.73e-32
SPINT1	1.17e-51	0.445264	0.824	0.411	4.29e-47
TM4SF1	1.04e-23	0.440954	0.685	0.39	3.82e-19
UQCRQ	1.06e-36	0.439353	0.983	0.891	3.87e-32
C9orf16	2.05e-40	0.438925	0.965	0.73	7.52e-36
LY6E	4.66e-26	0.4373	0.919	0.749	1.71e-21
ATP5MD	1.55e-41	0.436588	0.981	0.852	5.66e-37
CYC1	2.76e-45	0.433437	0.865	0.478	1.01e-40
RPL28	7.95e-76	0.43337	0.996	0.991	2.91e-71
PTTG1	4.57e-38	0.432811	0.353	0.094	1.67e-33
TUBB2A	1.26e-33	0.430547	0.741	0.402	4.63e-29
UPK1B	5.12e-53	0.429988	0.284	0.038	1.87e-48
THBD	2.06e-48	0.429797	0.473	0.139	7.55e-44
BICDL2	4.36e-109	0.429229	0.51	0.061	1.6e-104
KIF21A	9.07e-26	0.427034	0.919	0.67	3.32e-21
UQCRFS1	1.47e-43	0.426419	0.913	0.61	5.38e-39
NDUFA4	1.96e-45	0.42429	0.992	0.974	7.18e-41
SGPP2	4.42e-91	0.424175	0.624	0.13	1.62e-86
GPRC5A	1.27e-24	0.424121	0.631	0.337	4.66e-20
NECTIN4	4.62e-124	0.423205	0.521	0.044	1.69e-119
COX4I1	1.04e-49	0.421759	0.996	0.974	3.81e-45
FOXN3	7.56e-36	0.418728	0.934	0.684	2.77e-31
NDUFS6	1.1e-39	0.418437	0.959	0.756	4.03e-35
VCP	1.67e-40	0.418025	0.919	0.637	6.1e-36
CLIC1	1.28e-29	0.41691	0.967	0.849	4.69e-25
DENND2C	6.67e-52	0.416399	0.602	0.21	2.44e-47
CERT1	1.37e-35	0.416329	0.917	0.609	5e-31
TRIM24	7.54e-41	0.416301	0.764	0.383	2.76e-36
MAFF	4.55e-26	0.41629	0.89	0.623	1.66e-21
SELENBP1	7.57e-56	0.415678	0.722	0.297	2.77e-51
ATP5F1C	1.2e-40	0.415571	0.94	0.681	4.4e-36
RNF145	3.02e-34	0.415409	0.927	0.622	1.1e-29
NDUFA13	1.06e-41	0.414635	0.977	0.914	3.87e-37
TPM3	1.54e-35	0.414246	0.956	0.729	5.65e-31
SH3BGRL3	7.28e-33	0.413519	0.948	0.718	2.66e-28
COX6B1	2.25e-42	0.413262	0.988	0.918	8.25e-38
CD82	9.86e-40	0.412056	0.836	0.441	3.61e-35
FAM3B	5.03e-78	0.406335	0.448	0.07	1.84e-73
CPM	4.68e-66	0.405553	0.467	0.101	1.71e-61
AC025154.2	1.01e-35	0.40232	0.846	0.486	3.71e-31
RPSA	2.5e-49	0.401675	0.994	0.983	9.15e-45
MT-CO2	3.74e-91	0.400638	0.988	0.997	1.37e-86
PRSS23	1.24e-35	0.400472	0.975	0.979	4.55e-31
CEL	2.12e-80	0.39877	0.411	0.05	7.78e-76
PPIC	2.7e-45	0.396692	0.741	0.336	9.87e-41
SLC38A1	1.04e-44	0.395814	0.739	0.336	3.82e-40
HNRNPAB	1.09e-25	0.394954	0.934	0.735	3.97e-21
ARPC1B	4.63e-41	0.394843	0.859	0.525	1.69e-36
KLF2	8.06e-24	0.39361	0.836	0.575	2.95e-19
COX7C	2.82e-48	0.390914	0.998	0.982	1.03e-43
PIK3R3	2.53e-54	0.390288	0.73	0.288	9.26e-50
ADSS	4.17e-36	0.390006	0.892	0.596	1.52e-31
MDH2	5.11e-37	0.389174	0.931	0.628	1.87e-32
OGFRL1	3.32e-43	0.387752	0.849	0.472	1.21e-38
SCIN	3.72e-64	0.386827	0.521	0.133	1.36e-59
EML4	5.43e-38	0.384024	0.844	0.479	1.99e-33
ST3GAL1	2.8e-72	0.383679	0.55	0.126	1.02e-67
GK	2.59e-65	0.383061	0.517	0.13	9.48e-61
CD9	2.2e-38	0.38256	0.986	0.983	8.03e-34
EIF5A	1.7e-32	0.38241	0.94	0.651	6.22e-28
EFNA1	1.82e-30	0.381881	0.793	0.454	6.66e-26
COLCA1	5.71e-68	0.381057	0.556	0.147	2.09e-63
P4HB	9.19e-31	0.379688	0.959	0.731	3.36e-26
TM7SF2	1.1e-71	0.377838	0.51	0.118	4.02e-67
CYP26A1	1.36e-41	0.377831	0.266	0.045	4.99e-37
BAG1	1.31e-31	0.376233	0.932	0.698	4.78e-27
C6orf132	4.54e-44	0.374371	0.72	0.321	1.66e-39
TCN2	2.27e-62	0.37406	0.61	0.192	8.32e-58
EPHA2	6.05e-31	0.373349	0.726	0.382	2.22e-26
PELI1	1.29e-34	0.371694	0.724	0.361	4.72e-30
RTN3	4.57e-55	0.370693	0.873	0.493	1.67e-50
EIF4G1	4.2e-33	0.370066	0.832	0.482	1.54e-28
CST3	2.27e-22	0.369392	0.979	0.877	8.31e-18
KPNA2	3.37e-38	0.368666	0.394	0.118	1.23e-33
IFI6	3.03e-08	0.368296	0.564	0.45	0.00111063
CX3CL1	7.15e-26	0.367581	0.838	0.525	2.62e-21
HLA-DRA	5.78e-17	0.367521	0.311	0.135	2.11e-12
DKK1	3.55e-29	0.367326	0.261	0.064	1.3e-24
SAMHD1	4.1e-74	0.365814	0.541	0.127	1.5e-69
GGCT	2.57e-40	0.365774	0.718	0.318	9.41e-36
ADGRG1	8.72e-40	0.36559	0.836	0.436	3.19e-35
CALR	1.08e-24	0.365416	0.975	0.876	3.95e-20
POMP	2.68e-29	0.364406	0.961	0.77	9.82e-25
GPI	9.79e-40	0.364136	0.822	0.431	3.58e-35
MAL2	1.82e-44	0.36401	0.766	0.349	6.67e-40
SPINT2	2.84e-31	0.363395	0.979	0.903	1.04e-26
AKAP13	5.48e-25	0.363262	0.861	0.523	2.01e-20
MYO5C	2.05e-67	0.362973	0.544	0.14	7.49e-63
RPS2	1.07e-49	0.362616	0.998	0.988	3.93e-45
TRIM29	6.81e-29	0.361415	0.954	0.818	2.49e-24
DYNLL1	2.06e-21	0.360735	0.971	0.852	7.55e-17
SULT2B1	1.27e-66	0.360488	0.431	0.079	4.64e-62
SEC61B	1.14e-27	0.358183	0.959	0.807	4.18e-23
RPN2	7.48e-33	0.356714	0.907	0.612	2.74e-28
MUC16	2.74e-61	0.356357	0.328	0.044	1e-56
B4GALT4	1.52e-38	0.356301	0.687	0.308	5.57e-34
ATP7B	3.37e-55	0.356098	0.541	0.154	1.23e-50
LGALS7B	2.87e-26	0.351496	0.62	0.314	1.05e-21
MARCKS	3.41e-28	0.350988	0.934	0.721	1.25e-23
ASRGL1	1.07e-31	0.350739	0.793	0.426	3.9e-27
MDM2	1.3e-23	0.349577	0.793	0.495	4.77e-19
EIF3A	3.13e-26	0.349132	0.944	0.791	1.14e-21
ADI1	1.71e-29	0.348588	0.944	0.692	6.26e-25
HEBP2	4.3e-29	0.34719	0.942	0.742	1.57e-24
RDH10	2.11e-39	0.346837	0.595	0.245	7.72e-35
SNHG19	5.24e-27	0.346727	0.817	0.474	1.92e-22
SMC4	6.97e-19	0.345656	0.444	0.215	2.55e-14
H3F3A	1.95e-62	0.345415	0.996	0.998	7.15e-58
RCC2	1.12e-49	0.343703	0.689	0.265	4.1e-45
IQGAP2	3.17e-53	0.342918	0.602	0.198	1.16e-48
TP53I3	1.1e-47	0.342264	0.647	0.253	4.02e-43
PLD1	1.12e-53	0.339084	0.552	0.166	4.11e-49
PGAM1	4.35e-31	0.338608	0.83	0.484	1.59e-26
ATP5F1D	1.26e-29	0.33858	0.975	0.878	4.59e-25
AC036176.3	2.35e-64	0.336236	0.442	0.085	8.59e-60
EHF	2.03e-22	0.336013	0.938	0.731	7.42e-18
NDUFB1	3.11e-26	0.335629	0.983	0.831	1.14e-21
CRYL1	2.33e-40	0.335531	0.705	0.32	8.54e-36
ATAD2	1.98e-27	0.333568	0.494	0.211	7.25e-23
NQO1	1.19e-36	0.333505	0.697	0.338	4.35e-32
ECI1	3.53e-30	0.332306	0.882	0.557	1.29e-25
JUP	6.54e-25	0.331459	0.923	0.679	2.39e-20
DCXR	2.01e-29	0.330591	0.851	0.545	7.36e-25
CKAP4	8.35e-46	0.328973	0.712	0.298	3.06e-41
MDH1	3.49e-25	0.328036	0.923	0.692	1.28e-20
C1QBP	1.8e-26	0.327581	0.913	0.687	6.58e-22
SLK	2.78e-29	0.327144	0.834	0.509	1.02e-24
CISD1	1.01e-31	0.326492	0.803	0.439	3.69e-27
PSMA7	1.57e-21	0.325016	0.954	0.843	5.73e-17
ABCA13	1.89e-23	0.324616	0.917	0.654	6.91e-19
RAB5IF	3.69e-37	0.324413	0.799	0.44	1.35e-32
PI3	1.48e-84	0.324397	0.334	0.017	5.42e-80
GJB3	1.01e-46	0.324223	0.604	0.216	3.7e-42
ASS1	6.14e-35	0.323886	0.544	0.212	2.25e-30
COPE	1.93e-25	0.323303	0.938	0.664	7.08e-21
MUC4	5.13e-66	0.322361	0.458	0.098	1.88e-61
PAK1IP1	5.44e-34	0.32222	0.764	0.38	1.99e-29
ATP5PD	2.31e-26	0.321238	0.961	0.809	8.44e-22
PGM2L1	5.55e-26	0.321217	0.67	0.365	2.03e-21
CNN3	1.1e-21	0.319435	0.967	0.81	4.04e-17
RNF19A	4.13e-22	0.318084	0.849	0.567	1.51e-17
STRBP	8.88e-44	0.3178	0.71	0.304	3.25e-39
TRIB1	9.68e-27	0.317694	0.836	0.513	3.54e-22
MAP3K8	2.38e-38	0.317061	0.631	0.258	8.7e-34
NFE2L2	1.52e-23	0.316899	0.988	0.962	5.56e-19
CCDC88C	2.93e-47	0.316804	0.697	0.272	1.07e-42
COL6A1	4.3e-26	0.314474	0.535	0.25	1.58e-21
MX1	1.36e-25	0.314291	0.676	0.351	4.99e-21
SORD	2.22e-28	0.313635	0.751	0.415	8.11e-24
CAPG	1.87e-32	0.312762	0.687	0.333	6.83e-28
DYNLT1	1.9e-27	0.311691	0.911	0.656	6.96e-23
ARL6IP1	7.32e-08	0.311494	0.861	0.67	0.00268049
FUT2	1.48e-83	0.311321	0.398	0.042	5.42e-79
MFSD2A	2.02e-44	0.310578	0.544	0.185	7.38e-40
TMEM165	7.83e-26	0.309805	0.9	0.601	2.86e-21
ALAS1	8.93e-33	0.309367	0.795	0.423	3.27e-28
BAG3	8.51e-21	0.308813	0.886	0.635	3.12e-16
PRDX2	9.58e-21	0.308722	0.983	0.881	3.51e-16
HMGN2	5.37e-05	0.308552	0.986	0.925	1
APRT	1.22e-19	0.308086	0.948	0.788	4.48e-15
AAK1	8.9e-26	0.307483	0.89	0.576	3.26e-21
PABPC4	1.08e-24	0.30719	0.956	0.72	3.95e-20
EIF4A1	1.55e-24	0.306399	0.992	0.948	5.66e-20
ATP5F1A	5.06e-24	0.306179	0.958	0.89	1.85e-19
ADRB2	8.18e-16	0.30592	0.664	0.427	2.99e-11
ITGA6	2.81e-32	0.305721	0.681	0.316	1.03e-27
NUP93	1.1e-40	0.3038	0.581	0.222	4.02e-36
MBD2	4.81e-27	0.303479	0.917	0.607	1.76e-22
NDUFA1	3.26e-25	0.302817	0.985	0.909	1.19e-20
PSMB8	2.59e-30	0.302721	0.842	0.481	9.49e-26
OAT	2.23e-18	0.30214	0.934	0.744	8.15e-14
NUDT8	7.53e-55	0.300678	0.537	0.154	2.76e-50
ATP5MPL	1.24e-23	0.299763	0.977	0.867	4.54e-19
H2AFY	3.67e-22	0.299215	0.896	0.602	1.34e-17
IDH1	1.78e-31	0.298651	0.635	0.291	6.52e-27
POLD4	4.82e-28	0.298222	0.838	0.485	1.77e-23
SMIM22	2.69e-57	0.297578	0.469	0.123	9.83e-53
PSMB1	3.09e-23	0.297276	0.979	0.849	1.13e-18
NDUFS8	3.47e-24	0.296311	0.925	0.646	1.27e-19
LGALS3BP	1.29e-19	0.295509	0.913	0.743	4.72e-15
VDAC1	1.45e-22	0.294721	0.936	0.71	5.31e-18
NDUFA3	6.29e-23	0.29422	0.917	0.644	2.3e-18
UBALD2	2.26e-23	0.294172	0.741	0.44	8.29e-19
AVPI1	1.4e-23	0.294097	0.871	0.586	5.14e-19
SRPK1	2.91e-36	0.293819	0.705	0.336	1.06e-31
SGMS2	2.15e-41	0.293673	0.438	0.132	7.88e-37
ATP5MC1	2.62e-22	0.2921	0.959	0.776	9.58e-18
NDUFV2	5.39e-26	0.292041	0.94	0.736	1.97e-21
UQCRC1	3.2e-24	0.291804	0.919	0.646	1.17e-19
GGT7	1.64e-25	0.291492	0.745	0.4	5.99e-21
NDUFB9	7.72e-22	0.291064	0.946	0.744	2.82e-17
SERP1	1.34e-19	0.290932	0.981	0.863	4.89e-15
PARVA	1.22e-25	0.29061	0.851	0.523	4.45e-21
CKAP2	2.37e-17	0.290343	0.51	0.258	8.67e-13
PAPSS1	1.3e-24	0.290104	0.786	0.461	4.75e-20
MSANTD4	8.1e-35	0.289707	0.62	0.267	2.97e-30
NR2F6	9.44e-35	0.289625	0.766	0.39	3.45e-30
PGLS	1.82e-24	0.289327	0.896	0.597	6.67e-20
DNMT1	5.4e-26	0.289016	0.525	0.239	1.98e-21
PRKAR2B	6.71e-36	0.288422	0.515	0.196	2.45e-31
SLC35D2	7.8e-51	0.28809	0.591	0.193	2.85e-46
FAM107A	1.51e-20	0.287931	0.961	0.794	5.51e-16
LIPH	7.95e-80	0.287734	0.34	0.025	2.91e-75
SLC22A18	2.61e-37	0.287689	0.639	0.276	9.57e-33
KLF5	4.31e-17	0.287131	0.975	0.911	1.58e-12
EIF3K	3.39e-21	0.28702	0.986	0.941	1.24e-16
RNF152	7.63e-41	0.286847	0.544	0.195	2.79e-36
BAZ1A	3.65e-37	0.286764	0.745	0.358	1.34e-32
DANCR	7.38e-21	0.286179	0.932	0.699	2.7e-16
RAB11A	1.3e-29	0.285742	0.884	0.571	4.74e-25
CENPU	4.62e-31	0.284106	0.21	0.039	1.69e-26
DUT	1.29e-05	0.283575	0.9	0.738	0.473784
F11R	1.82e-23	0.28303	0.94	0.703	6.67e-19
COMTD1	3.97e-42	0.282591	0.591	0.223	1.45e-37
ABHD11	3.08e-41	0.282571	0.666	0.273	1.13e-36
PSME2	1.32e-19	0.282501	0.822	0.521	4.85e-15
TACC2	2.57e-39	0.282463	0.606	0.245	9.42e-35
NEAT1	6.37e-29	0.281703	0.983	0.972	2.33e-24
UQCC2	6.42e-22	0.281641	0.842	0.541	2.35e-17
ESRP1	3.08e-32	0.281381	0.664	0.303	1.13e-27
RIOK3	8.45e-25	0.281111	0.878	0.541	3.09e-20
SEMA4B	6.84e-26	0.281071	0.712	0.372	2.51e-21
LMNB1	1.12e-48	0.280636	0.324	0.059	4.12e-44
CAPN1	2.04e-22	0.280586	0.89	0.613	7.46e-18
SLC25A6	1.27e-21	0.279973	0.992	0.964	4.65e-17
RAB10	2.11e-22	0.279678	0.923	0.654	7.72e-18
ABCC4	2.85e-54	0.279364	0.546	0.155	1.04e-49
RAN	1.95e-13	0.278592	0.94	0.76	7.12e-09
CARHSP1	6.3e-34	0.278526	0.645	0.288	2.31e-29
HNMT	1.01e-28	0.277932	0.828	0.451	3.7e-24
SERBP1	6.04e-23	0.276958	0.994	0.954	2.21e-18
PARD6B	2.72e-46	0.276826	0.517	0.162	9.94e-42
EHD4	1.04e-39	0.276595	0.612	0.235	3.81e-35
CHMP1B	3.01e-26	0.276316	0.882	0.566	1.1e-21
ATP6V0B	2.35e-22	0.276085	0.882	0.607	8.59e-18
UBASH3B	4.05e-67	0.275995	0.411	0.067	1.48e-62
ALDH7A1	2.52e-17	0.275648	0.911	0.653	9.22e-13
PRKX	1.38e-52	0.275209	0.535	0.157	5.04e-48
TJP2	8.79e-45	0.274553	0.595	0.212	3.22e-40
B4GALT1	1.81e-18	0.27415	0.797	0.518	6.62e-14
TAGLN2	3.29e-28	0.273877	0.977	0.796	1.2e-23
NAA38	4.25e-18	0.273801	0.917	0.706	1.56e-13
TMEM40	1.84e-70	0.273034	0.425	0.067	6.74e-66
CYFIP2	3.65e-52	0.272407	0.442	0.109	1.34e-47
RRBP1	3.74e-19	0.272303	0.931	0.707	1.37e-14
NOTCH1	1.83e-29	0.271022	0.637	0.294	6.69e-25
CYP2A13	7.14e-58	0.270739	0.351	0.06	2.61e-53
MIF	3.96e-15	0.270048	0.992	0.972	1.45e-10
PTPRF	1.15e-19	0.269356	0.911	0.653	4.21e-15
CD36	1.85e-79	0.269351	0.317	0.017	6.76e-75
NDRG2	1.26e-28	0.268844	0.755	0.394	4.62e-24
RAB25	2.94e-24	0.268832	0.867	0.545	1.07e-19
GSPT1	2.6e-20	0.268685	0.888	0.59	9.52e-16
LRATD1	2.24e-19	0.268578	0.708	0.413	8.2e-15
ATP6V0C	3.8e-21	0.268111	0.95	0.79	1.39e-16
AHNAK2	5.37e-27	0.268062	0.515	0.23	1.96e-22
GDE1	4.19e-28	0.267983	0.745	0.4	1.53e-23
B4GALT5	4.21e-37	0.267828	0.533	0.202	1.54e-32
CHP1	8.14e-31	0.267651	0.797	0.432	2.98e-26
NDUFA6	1.62e-21	0.267122	0.853	0.565	5.94e-17
AP2S1	3.31e-22	0.26673	0.873	0.603	1.21e-17
ATP5PB	5.22e-19	0.265575	0.934	0.724	1.91e-14
SDC4	4.01e-13	0.264884	0.863	0.624	1.47e-08
IRS2	3.95e-20	0.264401	0.847	0.56	1.45e-15
KIAA0319L	1.39e-37	0.264295	0.662	0.275	5.09e-33
TRAF4	3.23e-28	0.264167	0.714	0.368	1.18e-23
TMEM258	1.97e-19	0.26403	0.977	0.835	7.21e-15
VTCN1	1.78e-38	0.263414	0.334	0.08	6.5e-34
CYP4F3	9.96e-81	0.262944	0.388	0.039	3.64e-76
PGD	2.99e-33	0.26281	0.681	0.311	1.09e-28
EFHD2	2.89e-36	0.262705	0.658	0.289	1.06e-31
ARHGAP32	1.55e-34	0.261945	0.668	0.299	5.68e-30
SLC25A23	1.95e-40	0.261701	0.591	0.223	7.15e-36
GLTP	4.04e-15	0.261245	0.929	0.767	1.48e-10
ELOB	2.3e-18	0.26089	0.985	0.935	8.42e-14
SMIM4	3.85e-21	0.26079	0.824	0.542	1.41e-16
B3GNT2	1.72e-28	0.260265	0.73	0.365	6.3e-24
NDUFC2	4.66e-17	0.259889	0.971	0.853	1.71e-12
KIF11	9.44e-39	0.259673	0.232	0.035	3.45e-34
ALCAM	6.26e-12	0.258174	0.795	0.574	2.29e-07
CTNNA1	5.4e-14	0.257982	0.927	0.699	1.98e-09
ARPC2	1.38e-21	0.257792	0.994	0.956	5.07e-17
TMEM132A	4.46e-49	0.257645	0.541	0.169	1.63e-44
YWHAH	8.89e-20	0.25743	0.712	0.411	3.25e-15
CFL1	1.21e-15	0.256382	0.994	0.948	4.43e-11
ATP5PF	8.16e-19	0.256032	0.985	0.907	2.99e-14
CCBE1	1.94e-56	0.255852	0.431	0.091	7.09e-52
HELLS	2.77e-06	0.25559	0.458	0.311	0.101413
PSMB6	1.54e-18	0.255511	0.923	0.71	5.63e-14
SMAP1	1.49e-26	0.255411	0.736	0.398	5.45e-22
ZDHHC12	9.21e-32	0.255021	0.633	0.283	3.37e-27
DDT	6.58e-18	0.255017	0.929	0.67	2.41e-13
ATP6V0A4	8.27e-58	0.255016	0.351	0.056	3.03e-53
UNC5B-AS1	5.6e-36	0.254955	0.344	0.094	2.05e-31
UQCRH	4.96e-17	0.254743	0.988	0.943	1.81e-12
ARPC5L	6.35e-29	0.253901	0.772	0.405	2.32e-24
NDUFB3	1.64e-20	0.253894	0.948	0.746	6e-16
EMB	2.03e-22	0.253833	0.734	0.417	7.42e-18
RBM47	2.13e-31	0.252767	0.832	0.489	7.8e-27
GTF3A	3.27e-22	0.251542	0.801	0.474	1.2e-17
SNRPG	5.56e-17	0.251277	0.946	0.759	2.03e-12
SAT1	1.68e-16	0.251218	0.994	0.991	6.14e-12
SLFN5	2.27e-32	0.251008	0.577	0.244	8.31e-28
HIST1H4C	6.52e-11	0.250731	0.873	0.85	2.39e-06
TIMM13	4.11e-24	0.250658	0.863	0.56	1.51e-19
HSD17B4	6.58e-22	0.250599	0.784	0.457	2.41e-17
PET100	1.87e-16	0.250534	0.946	0.719	6.83e-12
ST14	9.02e-47	0.250041	0.544	0.174	3.3e-42
KLF3	5.52e-17	0.249407	0.929	0.689	2.02e-12
ASAH1	6.2e-24	0.24935	0.886	0.608	2.27e-19
PRR15	6.64e-59	0.249091	0.38	0.069	2.43e-54
UQCRB	9.23e-21	0.248036	0.998	0.969	3.38e-16
SEMA3A	1.35e-59	0.247593	0.38	0.063	4.96e-55
ENSA	5.17e-18	0.247496	0.946	0.75	1.89e-13
NCOA4	1.73e-23	0.247441	0.931	0.665	6.34e-19
ERBB3	1.46e-36	0.24723	0.504	0.183	5.35e-32
SUSD4	3.84e-62	0.247032	0.423	0.077	1.41e-57
ARFGEF3	4.04e-60	0.246942	0.311	0.037	1.48e-55
NECTIN1	1.01e-23	0.24685	0.78	0.437	3.69e-19
NME1	3.48e-26	0.246738	0.77	0.415	1.27e-21
KIF5B	5.95e-14	0.246711	0.905	0.688	2.18e-09
NDUFB4	7.1e-18	0.246673	0.977	0.849	2.6e-13
NDUFV1	1.18e-19	0.246588	0.834	0.537	4.32e-15
GOT1	1.66e-40	0.244849	0.512	0.172	6.06e-36
RBM3	3.29e-15	0.244196	0.981	0.863	1.2e-10
LGALS9	2.6e-31	0.244093	0.647	0.296	9.51e-27
PSMD7	3.37e-23	0.243015	0.813	0.461	1.23e-18
MGST2	2.02e-16	0.242959	0.871	0.613	7.38e-12
NDUFB8	1.9e-17	0.24275	0.923	0.721	6.94e-13
SDHA	6.68e-26	0.242305	0.716	0.373	2.45e-21
CD63	2.09e-16	0.242207	0.986	0.972	7.65e-12
PIM3	4.43e-15	0.24216	0.805	0.547	1.62e-10
NDUFS2	5.07e-21	0.242119	0.83	0.521	1.85e-16
HSPA8	9.17e-13	0.240504	0.961	0.873	3.36e-08
FAM102A	1.11e-25	0.240439	0.741	0.388	4.05e-21
VMP1	5.93e-11	0.24043	0.971	0.879	2.17e-06
SMARCA4	9.12e-28	0.240322	0.664	0.323	3.34e-23
UQCRC2	3.59e-19	0.24028	0.9	0.641	1.31e-14
ATP6V0D1	9.13e-27	0.239719	0.766	0.407	3.34e-22
TMED3	2.21e-28	0.239602	0.749	0.377	8.1e-24
UGP2	5.16e-16	0.239581	0.898	0.633	1.89e-11
MRPL12	6.19e-32	0.239416	0.633	0.274	2.26e-27
PDIA3	3.15e-16	0.239282	0.956	0.801	1.15e-11
TRIOBP	2.46e-26	0.239116	0.753	0.393	8.99e-22
PPP1CA	1.59e-21	0.239105	0.865	0.556	5.83e-17
SLIRP	4.29e-17	0.238808	0.95	0.744	1.57e-12
RAP2B	1.49e-12	0.238447	0.809	0.556	5.47e-08
PLLP	4.09e-29	0.238426	0.681	0.315	1.5e-24
PLEKHB2	1.27e-32	0.238207	0.672	0.298	4.66e-28
MTSS1	3.02e-17	0.237515	0.815	0.506	1.1e-12
DDX21	2.64e-18	0.235528	0.813	0.525	9.65e-14
DAPL1	7.28e-12	0.234746	0.857	0.656	2.66e-07
SVIP	2.63e-26	0.234292	0.676	0.335	9.62e-22
TJP1	2.06e-22	0.233949	0.78	0.425	7.53e-18
ANAPC11	6.48e-17	0.233931	0.923	0.699	2.37e-12
SNRPB	2.13e-12	0.233849	0.898	0.71	7.8e-08
ABRACL	9.66e-27	0.233542	0.676	0.343	3.53e-22
LLGL2	3.8e-31	0.232737	0.537	0.211	1.39e-26
CLTC	2.92e-21	0.232442	0.869	0.571	1.07e-16
COLCA2	3.66e-50	0.232311	0.38	0.081	1.34e-45
SRP9	1.24e-12	0.232268	0.965	0.842	4.55e-08
DHFR	6.75e-21	0.232093	0.274	0.095	2.47e-16
VILL	3.39e-39	0.231009	0.448	0.14	1.24e-34
RPL22L1	4.87e-11	0.230975	0.888	0.681	1.78e-06
SERINC2	1.24e-23	0.2306	0.714	0.393	4.53e-19
LDLR	7.45e-15	0.23052	0.84	0.579	2.73e-10
INSIG1	2.33e-15	0.230507	0.614	0.354	8.53e-11
MGAT4B	1.75e-28	0.230281	0.691	0.329	6.41e-24
GUK1	3.71e-14	0.229854	0.977	0.853	1.36e-09
NDUFS7	7e-20	0.229619	0.886	0.584	2.56e-15
RALGDS	1.21e-24	0.229572	0.56	0.261	4.44e-20
KCNK6	3.04e-31	0.229424	0.436	0.158	1.11e-26
CRACR2B	4.35e-57	0.229319	0.355	0.062	1.59e-52
CYSTM1	2.22e-17	0.229296	0.873	0.622	8.11e-13
RALGAPA2	2.88e-27	0.228888	0.658	0.319	1.05e-22
CHMP4B	2.53e-22	0.228591	0.691	0.363	9.25e-18
QARS	3.16e-24	0.228394	0.755	0.405	1.16e-19
SNX6	1.08e-19	0.22796	0.89	0.639	3.94e-15
TMOD3	2.61e-18	0.227903	0.768	0.473	9.56e-14
FABP5	0.000808171	0.227853	0.739	0.593	1
WNK2	3.27e-67	0.227326	0.349	0.04	1.2e-62
CLDN1	1.12e-13	0.226784	0.948	0.763	4.1e-09
RPS19	2.96e-16	0.226668	0.998	0.987	1.08e-11
NDUFB11	3.93e-15	0.226646	0.963	0.823	1.44e-10
CDH1	8.91e-21	0.226455	0.734	0.418	3.26e-16
GOT2	1.03e-27	0.226223	0.647	0.304	3.79e-23
PPA2	3.06e-26	0.226123	0.701	0.35	1.12e-21
IQGAP1	1.91e-27	0.22592	0.965	0.785	7.01e-23
PSME4	1.87e-22	0.225754	0.56	0.257	6.86e-18
MIA2	1.17e-38	0.225671	0.691	0.293	4.29e-34
HSD17B2	5.91e-20	0.224928	0.587	0.31	2.16e-15
GSTZ1	1.47e-23	0.224746	0.622	0.302	5.39e-19
KDM5B	1.32e-14	0.224542	0.84	0.585	4.84e-10
FAM200B	3.68e-18	0.224463	0.876	0.58	1.35e-13
UCHL3	3.67e-33	0.224221	0.631	0.266	1.34e-28
NOS2	9.76e-11	0.224148	0.695	0.474	3.57e-06
NDUFA2	1.64e-15	0.224124	0.921	0.731	5.98e-11
TMBIM6	6.36e-16	0.224092	0.99	0.96	2.33e-11
DIAPH1	1.62e-23	0.223889	0.66	0.335	5.92e-19
EPN3	2.24e-39	0.223857	0.544	0.19	8.21e-35
NAPRT	2.35e-31	0.223594	0.672	0.3	8.59e-27
EEF2	2.57e-16	0.223538	0.994	0.974	9.4e-12
PPTC7	8.15e-33	0.222596	0.537	0.211	2.98e-28
ACOX1	5.84e-23	0.222471	0.685	0.372	2.14e-18
VEGFA	8.23e-12	0.22219	0.427	0.24	3.01e-07
HEY1	1.08e-17	0.220832	0.517	0.265	3.95e-13
MRPL14	2.41e-17	0.220743	0.795	0.531	8.83e-13
CARD19	3.77e-31	0.21947	0.581	0.244	1.38e-26
SOCS6	5.33e-33	0.219162	0.568	0.226	1.95e-28
NIBAN2	2.47e-22	0.218821	0.712	0.375	9.06e-18
RHOC	5.29e-12	0.218513	0.961	0.857	1.94e-07
ISOC2	1.41e-25	0.217698	0.635	0.306	5.15e-21
MCRIP2	1.12e-38	0.217219	0.525	0.184	4.11e-34
MICOS10	7.86e-14	0.21706	0.95	0.797	2.88e-09
CENPH	2.84e-11	0.216291	0.249	0.118	1.04e-06
SQOR	1.62e-34	0.215946	0.625	0.254	5.92e-30
PTMS	5.11e-08	0.215811	0.985	0.934	0.00186937
TSTA3	3.45e-34	0.215811	0.535	0.205	1.26e-29
MVP	2.83e-33	0.215746	0.602	0.256	1.03e-28
ISG15	4.44e-17	0.215708	0.357	0.158	1.62e-12
POF1B	2.35e-28	0.215301	0.519	0.216	8.6e-24
KIF22	6.13e-21	0.21496	0.614	0.325	2.24e-16
TUBB	0.0500398	0.214791	0.861	0.781	1
PROM2	3.37e-31	0.214584	0.537	0.214	1.23e-26
ACTN4	2.32e-13	0.214567	0.948	0.813	8.5e-09
ARL1	3.07e-18	0.21448	0.838	0.527	1.12e-13
MNT	1.5e-32	0.214353	0.488	0.182	5.5e-28
COX14	3.85e-15	0.213282	0.869	0.617	1.41e-10
DGKA	7.31e-24	0.212383	0.656	0.327	2.67e-19
SUCLG1	6.06e-17	0.212228	0.815	0.524	2.22e-12
CADPS2	4.83e-24	0.211944	0.531	0.239	1.77e-19
HECTD1	1.63e-19	0.211906	0.807	0.472	5.98e-15
TSPAN14	5.73e-24	0.211841	0.672	0.34	2.1e-19
GNPNAT1	8.04e-39	0.211801	0.485	0.155	2.94e-34
CMPK1	1.71e-15	0.211773	0.869	0.6	6.27e-11
PCNA	2.33e-06	0.211489	0.577	0.4	0.0853621
HMGA1	3.72e-11	0.211188	0.832	0.563	1.36e-06
RAC1	1.65e-13	0.210666	0.985	0.902	6.05e-09
SLC44A4	3.01e-73	0.209867	0.328	0.028	1.1e-68
SDHB	5.44e-26	0.209524	0.73	0.372	1.99e-21
CENPW	5.15e-25	0.209518	0.239	0.065	1.89e-20
RBBP9	1.9e-33	0.20942	0.5	0.179	6.96e-29
LRRC8A	5.43e-15	0.208835	0.761	0.465	1.99e-10
HOMER2	8.4e-25	0.208657	0.643	0.311	3.08e-20
RHEB	2.49e-15	0.208541	0.882	0.611	9.1e-11
CAPN2	5.14e-16	0.208191	0.772	0.496	1.88e-11
BOLA3	8.55e-18	0.207851	0.807	0.487	3.13e-13
RANGAP1	1.09e-38	0.207681	0.469	0.151	3.99e-34
RCBTB1	3.06e-28	0.207681	0.554	0.237	1.12e-23
LAP3	2.29e-23	0.207092	0.71	0.362	8.37e-19
RNF181	1.05e-17	0.207064	0.832	0.479	3.83e-13
CAMK2B	1.39e-27	0.207052	0.361	0.125	5.07e-23
PPIB	2.21e-12	0.206995	0.977	0.884	8.09e-08
DBNDD2	1.57e-30	0.206831	0.498	0.193	5.73e-26
ETF1	2.08e-20	0.206516	0.838	0.536	7.6e-16
SYTL1	2.84e-11	0.206454	0.892	0.641	1.04e-06
CXADR	2.26e-18	0.206284	0.815	0.507	8.26e-14
RUNX1	2.16e-10	0.205559	0.905	0.705	7.92e-06
RAD23A	5.58e-11	0.205186	0.84	0.594	2.04e-06
UBL5	9.91e-13	0.204853	0.988	0.938	3.63e-08
MIR222HG	9.99e-17	0.204554	0.571	0.317	3.66e-12
EXOC6	1.82e-54	0.204174	0.415	0.085	6.66e-50
AFG3L2	3.28e-19	0.204111	0.788	0.445	1.2e-14
PPP4C	1.7e-28	0.203627	0.774	0.396	6.23e-24
ZDHHC3	1.37e-26	0.203568	0.641	0.3	5.03e-22
CDK16	8.08e-37	0.203427	0.486	0.164	2.96e-32
UHMK1	2.37e-18	0.20299	0.741	0.44	8.67e-14
FGGY	8.07e-25	0.202988	0.639	0.315	2.96e-20
BZW2	1.16e-18	0.202808	0.782	0.475	4.24e-14
PLS1	8.53e-41	0.202797	0.431	0.123	3.12e-36
PCP4L1	1.08e-13	0.202645	0.888	0.632	3.94e-09
NSD2	2.48e-47	0.202302	0.375	0.081	9.06e-43
IMMT	1.05e-18	0.201656	0.701	0.39	3.85e-14
DUSP5	5.16e-13	0.201545	0.394	0.206	1.89e-08
PXMP2	4.8e-24	0.200587	0.444	0.179	1.76e-19
POLDIP2	8.14e-20	0.20054	0.542	0.254	2.98e-15
LSM3	4.74e-14	0.20053	0.905	0.684	1.73e-09
RPS17	3.65e-12	0.200508	0.994	0.975	1.34e-07
PARP1	4.92e-12	0.200268	0.786	0.533	1.8e-07
BBC3	1.47e-32	0.199622	0.411	0.136	5.39e-28
SLC25A39	6.89e-27	0.199582	0.647	0.306	2.52e-22
CD2AP	9.22e-19	0.199397	0.751	0.414	3.37e-14
STIM2	2.36e-11	0.199394	0.94	0.758	8.62e-07
FAM120A	1.7e-15	0.199306	0.817	0.544	6.21e-11
MAP2K3	2.72e-42	0.199149	0.635	0.244	9.95e-38
SPINT1-AS1	8.74e-21	0.199085	0.82	0.499	3.2e-16
ATP5MC2	8.42e-14	0.199083	0.994	0.962	3.08e-09
GSTK1	1.23e-14	0.198854	0.905	0.676	4.5e-10
MAN1C1	1.79e-20	0.198694	0.569	0.285	6.55e-16
SH3GLB1	6.43e-19	0.198235	0.88	0.608	2.35e-14
SLC25A29	2.24e-34	0.19772	0.515	0.188	8.18e-30
NARS	8.99e-16	0.197217	0.89	0.633	3.29e-11
RPS29	1.81e-18	0.197109	0.998	0.987	6.62e-14
PSMB3	7.67e-17	0.196964	0.89	0.642	2.81e-12
GALE	3.4e-32	0.196957	0.459	0.162	1.24e-27
FDPS	4.55e-13	0.196956	0.863	0.596	1.66e-08
METRNL	2.71e-39	0.19691	0.448	0.134	9.94e-35
TMEM265	1.73e-47	0.196836	0.409	0.096	6.35e-43
SLC16A3	1.45e-68	0.196319	0.533	0.122	5.31e-64
HLA-A	2.39e-12	0.196231	0.983	0.961	8.76e-08
PGP	9.96e-38	0.195954	0.458	0.147	3.64e-33
UAP1	1.69e-24	0.195838	0.649	0.322	6.19e-20
SMC2	2.9e-14	0.195688	0.392	0.198	1.06e-09
RPL17	4.71e-17	0.194843	0.998	0.987	1.73e-12
ERO1A	1.1e-31	0.194659	0.548	0.217	4.02e-27
PSMC1	2.09e-14	0.194648	0.851	0.582	7.67e-10
CIB1	6.36e-13	0.194546	0.902	0.704	2.33e-08
MTHFR	2.32e-26	0.194474	0.49	0.201	8.49e-22
ACO2	1.88e-26	0.194392	0.569	0.259	6.89e-22
LINC01133	1.9e-36	0.194264	0.425	0.13	6.97e-32
ATP5MG	1.44e-12	0.194232	0.994	0.955	5.26e-08
PTGFR	5.16e-42	0.194169	0.299	0.059	1.89e-37
SQSTM1	3.94e-10	0.194167	0.969	0.914	1.44e-05
DEFB1	1.93e-34	0.194167	0.207	0.032	7.07e-30
C7orf50	2.74e-25	0.194162	0.647	0.311	1e-20
LIME1	2.22e-31	0.194046	0.541	0.214	8.12e-27
PPIA	1.91e-11	0.193984	0.99	0.98	7.01e-07
HCLS1	1.67e-29	0.193612	0.61	0.276	6.09e-25
ZBTB7C	4.22e-21	0.193374	0.658	0.341	1.54e-16
TECR	1.18e-11	0.193241	0.909	0.751	4.31e-07
ARL4D	4.56e-12	0.19312	0.892	0.654	1.67e-07
HSPA4L	1.36e-23	0.193107	0.668	0.334	4.97e-19
ATP8B1	3.58e-30	0.192903	0.602	0.258	1.31e-25
SLC28A3	5.14e-48	0.192787	0.282	0.041	1.88e-43
PRELID1	5.6e-13	0.19272	0.892	0.66	2.05e-08
H2AFV	2.8e-07	0.192664	0.859	0.645	0.0102623
ETV6	1.72e-21	0.191871	0.741	0.407	6.3e-17
LYPLA1	1.27e-22	0.19157	0.741	0.395	4.65e-18
MCM4	1.19e-20	0.19145	0.417	0.181	4.36e-16
HSD17B10	1.07e-20	0.190868	0.722	0.403	3.9e-16
LAPTM4B	6.96e-17	0.190819	0.763	0.442	2.55e-12
NDUFAB1	1.18e-14	0.190771	0.927	0.708	4.33e-10
KPNB1	6.74e-15	0.190715	0.882	0.645	2.47e-10
HMGN1	4.7e-10	0.190578	0.99	0.951	1.72e-05
SDK1	1.43e-26	0.190463	0.604	0.269	5.25e-22
HIGD2A	4.72e-10	0.190241	0.963	0.811	1.73e-05
TJP3	1.21e-66	0.190138	0.303	0.027	4.43e-62
PDHB	6.43e-17	0.189955	0.722	0.417	2.35e-12
LAMTOR2	1.31e-20	0.189917	0.728	0.405	4.79e-16
AURKAIP1	4.35e-13	0.189681	0.931	0.729	1.59e-08
GCNT2	5.18e-18	0.189471	0.571	0.292	1.89e-13
SLC9A3-AS1	8.42e-40	0.189409	0.425	0.124	3.08e-35
SEC11C	2.66e-17	0.189388	0.741	0.441	9.75e-13
CYCS	1.27e-13	0.18931	0.969	0.802	4.66e-09
ATP2B4	2.67e-21	0.189302	0.658	0.343	9.79e-17
CNFN	1.07e-30	0.189298	0.56	0.226	3.92e-26
GNG5	9e-12	0.188698	0.975	0.863	3.29e-07
ANKRD37	1.69e-13	0.188645	0.593	0.357	6.17e-09
SLC16A9	4.74e-42	0.18812	0.353	0.083	1.74e-37
RPA3	4.23e-16	0.188043	0.722	0.426	1.55e-11
MTFP1	1.21e-43	0.187929	0.313	0.061	4.42e-39
SET	8.84e-10	0.187868	0.99	0.941	3.24e-05
CPT1A	4.31e-34	0.187829	0.539	0.199	1.58e-29
SELENOS	5.04e-15	0.187764	0.896	0.621	1.85e-10
ILF2	7.8e-11	0.187459	0.817	0.562	2.86e-06
RANBP1	2.37e-07	0.187156	0.84	0.625	0.00865924
PPP1CB	3.63e-11	0.186818	0.942	0.752	1.33e-06
PLEKHG1	6.16e-33	0.186722	0.386	0.121	2.26e-28
CALML4	1.13e-28	0.186631	0.585	0.27	4.14e-24
SH3YL1	3.42e-13	0.186429	0.78	0.507	1.25e-08
PCBP1	1.5e-14	0.186221	0.923	0.72	5.49e-10
CHP2	3.04e-63	0.186076	0.234	0.007	1.11e-58
ETFB	1.92e-10	0.185953	0.869	0.638	7.03e-06
RARRES1	0.00108248	0.185936	0.324	0.233	1
KDM7A-DT	2.12e-23	0.185511	0.405	0.163	7.75e-19
PARK7	2.44e-07	0.185502	0.988	0.929	0.00891372
NEURL3	5.87e-32	0.185494	0.403	0.13	2.15e-27
ARF6	3.9e-14	0.185374	0.894	0.632	1.43e-09
CSRP2	8.76e-08	0.185283	0.884	0.741	0.00320633
PSMA5	1.91e-15	0.185283	0.803	0.503	6.99e-11
MYCBP2	1.59e-12	0.18509	0.871	0.615	5.84e-08
PERP	3.23e-12	0.184982	0.988	0.983	1.18e-07
TUFM	2.21e-12	0.184917	0.938	0.746	8.1e-08
ASCC3	8.23e-19	0.184786	0.701	0.386	3.01e-14
RPIA	4.88e-25	0.184623	0.571	0.258	1.78e-20
MTCH2	1.15e-25	0.18441	0.649	0.31	4.22e-21
HIF1A	2.84e-15	0.184281	0.876	0.61	1.04e-10
AL590226.2	1.25e-42	0.184172	0.351	0.08	4.58e-38
FH	1.82e-28	0.183836	0.598	0.257	6.68e-24
ECH1	4.45e-14	0.18379	0.826	0.553	1.63e-09
EMP1	5.05e-10	0.183531	0.608	0.401	1.85e-05
LSM4	6.08e-11	0.183465	0.815	0.543	2.22e-06
GJB2	3.32e-24	0.183262	0.448	0.182	1.22e-19
PDHA1	3.1e-19	0.183105	0.743	0.407	1.13e-14
MAST4	1.01e-11	0.183064	0.89	0.656	3.71e-07
LRBA	9.56e-21	0.182802	0.548	0.261	3.5e-16
SRSF9	7.67e-11	0.182577	0.977	0.859	2.81e-06
MFSD6	2.12e-31	0.182549	0.444	0.159	7.75e-27
LAMP1	7.65e-13	0.182441	0.938	0.76	2.8e-08
AASDHPPT	2.91e-15	0.182007	0.805	0.483	1.06e-10
MCM7	1.06e-12	0.18186	0.359	0.183	3.89e-08
PRDX4	3.75e-17	0.181624	0.701	0.423	1.37e-12
DMRTA2	1.58e-14	0.181564	0.71	0.411	5.78e-10
CSTA	2.61e-13	0.18154	0.875	0.574	9.54e-09
TKT	5.59e-12	0.181484	0.946	0.788	2.05e-07
CHMP2A	4.1e-12	0.181298	0.934	0.718	1.5e-07
CALM2	2.9e-07	0.181105	0.994	0.978	0.010614
LINC02762	1.77e-08	0.180706	0.793	0.562	0.000646296
GNA15	1.67e-47	0.180384	0.315	0.055	6.12e-43
NDUFA9	4.25e-19	0.180009	0.687	0.375	1.55e-14
PFKP	1.93e-31	0.179778	0.44	0.148	7.06e-27
ORMDL2	1.99e-32	0.179557	0.508	0.188	7.28e-28
MRPL54	1.24e-16	0.179534	0.772	0.465	4.55e-12
MIS18BP1	8.16e-17	0.179443	0.55	0.287	2.99e-12
ME3	6.53e-24	0.178897	0.299	0.094	2.39e-19
AHCYL1	5.02e-16	0.178837	0.875	0.589	1.84e-11
SCAND1	5.95e-15	0.178721	0.896	0.627	2.18e-10
ZNF326	1.02e-14	0.178505	0.813	0.508	3.73e-10
NDUFA12	1.98e-13	0.178484	0.878	0.635	7.26e-09
AMMECR1	8.92e-35	0.178459	0.454	0.149	3.26e-30
ARRDC1	4.22e-24	0.178126	0.512	0.219	1.55e-19
TXNL4A	4.63e-18	0.177672	0.736	0.425	1.69e-13
PRSS22	3.92e-24	0.177308	0.575	0.263	1.43e-19
NAV1	6.48e-40	0.177283	0.32	0.072	2.37e-35
TSKU	5.85e-15	0.177222	0.749	0.446	2.14e-10
BLOC1S1	1.42e-13	0.176823	0.934	0.743	5.21e-09
DTX2	6.36e-31	0.176571	0.471	0.173	2.33e-26
XRCC6	8.28e-11	0.176245	0.94	0.729	3.03e-06
MRPS15	8.55e-17	0.176205	0.766	0.443	3.13e-12
PRKDC	1.33e-06	0.176019	0.902	0.731	0.0487984
AP1M2	1.73e-33	0.17595	0.473	0.164	6.33e-29
NFE2L3	1.63e-22	0.175564	0.564	0.259	5.97e-18
MISP	5.01e-39	0.175533	0.292	0.062	1.83e-34
DLD	7.47e-19	0.175305	0.61	0.312	2.73e-14
GNG4	2.71e-32	0.17512	0.338	0.094	9.9e-28
OXCT1	1.86e-30	0.175013	0.477	0.18	6.82e-26
ALDH1A3	3.73e-17	0.174834	0.45	0.215	1.36e-12
UBE2T	6.47e-17	0.174577	0.22	0.077	2.37e-12
CASP3	1.13e-22	0.174472	0.622	0.308	4.13e-18
PSMB10	2.44e-24	0.174304	0.585	0.271	8.93e-20
SUCLG2	8.6e-17	0.173963	0.73	0.419	3.15e-12
GPD2	2.07e-31	0.173822	0.502	0.187	7.58e-27
CDK2AP1	3.69e-14	0.173567	0.819	0.515	1.35e-09
AP2M1	7.2e-12	0.173557	0.909	0.731	2.64e-07
MRPL15	5.11e-23	0.173317	0.624	0.291	1.87e-18
MZT2B	1.63e-06	0.173136	0.971	0.838	0.0595438
VDAC2	1.17e-09	0.172935	0.956	0.837	4.28e-05
NDUFA8	5.11e-17	0.172887	0.78	0.464	1.87e-12
ENC1	9.15e-22	0.172767	0.459	0.199	3.35e-17
ZKSCAN1	1.5e-13	0.172666	0.763	0.493	5.49e-09
SLC1A4	8.35e-21	0.172556	0.564	0.273	3.05e-16
EPRS	7.77e-14	0.172293	0.797	0.501	2.84e-09
RAI14	1.47e-16	0.172194	0.654	0.365	5.37e-12
STMP1	1.32e-13	0.171588	0.855	0.568	4.84e-09
CSNK1A1	8.21e-10	0.171579	0.969	0.886	3e-05
HSP90B1	2.42e-05	0.171379	0.977	0.908	0.887061
PPM1G	1.2e-11	0.171137	0.853	0.605	4.37e-07
FAM136A	1.19e-23	0.171123	0.627	0.296	4.36e-19
DDRGK1	1.25e-12	0.171094	0.759	0.472	4.56e-08
MRPS12	8.49e-19	0.170546	0.666	0.351	3.11e-14
CORO2A	3.98e-19	0.170511	0.651	0.336	1.46e-14
PPCS	3.71e-18	0.170119	0.79	0.46	1.36e-13
ENDOD1	2.95e-24	0.169855	0.556	0.247	1.08e-19
IRF2BP2	5.24e-11	0.169758	0.927	0.743	1.92e-06
ATP5PO	9.75e-11	0.169711	0.973	0.824	3.57e-06
GLRX	2.5e-14	0.169404	0.633	0.371	9.16e-10
UNC5B	9.91e-25	0.169402	0.521	0.225	3.63e-20
SMARCC1	2.9e-14	0.169386	0.792	0.501	1.06e-09
RANBP2	3.93e-12	0.169344	0.784	0.525	1.44e-07
CLIC6	7.16e-23	0.168909	0.612	0.303	2.62e-18
KBTBD3	8.61e-21	0.168825	0.5	0.222	3.15e-16
PGK1	3.58e-11	0.168769	0.942	0.806	1.31e-06
PTGES2	4.76e-31	0.168612	0.537	0.206	1.74e-26
ECHS1	9.17e-12	0.16861	0.867	0.614	3.36e-07
PTS	2.48e-25	0.168545	0.666	0.301	9.07e-21
PTK6	5.45e-46	0.168336	0.355	0.072	2e-41
PPARGC1A	2.19e-16	0.168325	0.515	0.262	8.01e-12
KIF13B	1.03e-31	0.168295	0.409	0.137	3.78e-27
KRAS	1.2e-16	0.168258	0.786	0.464	4.39e-12
REEP3	8.94e-31	0.168215	0.604	0.255	3.27e-26
FRK	4.02e-33	0.168177	0.454	0.153	1.47e-28
RGS17	3.16e-36	0.1677	0.33	0.082	1.16e-31
SRGAP3	1.32e-09	0.167552	0.803	0.548	4.84e-05
MAB21L4	1.07e-50	0.167321	0.261	0.029	3.9e-46
RGS10	4.77e-25	0.167255	0.494	0.206	1.75e-20
HIST1H1C	2.18e-07	0.167048	0.282	0.158	0.00798215
TPGS2	6.25e-21	0.166983	0.647	0.333	2.29e-16
GSTA4	6.52e-18	0.166942	0.633	0.339	2.39e-13
HDLBP	4.29e-11	0.166611	0.934	0.726	1.57e-06
EIF2S2	5.77e-10	0.16652	0.903	0.709	2.11e-05
YWHAB	1.5e-11	0.16652	0.983	0.915	5.51e-07
LAYN	4.44e-15	0.166357	0.629	0.36	1.62e-10
GRHL1	5.97e-19	0.16615	0.602	0.316	2.18e-14
POLR2H	4.16e-18	0.165487	0.71	0.39	1.52e-13
PHB	4.56e-11	0.165385	0.817	0.551	1.67e-06
RAB27B	6.23e-41	0.165114	0.378	0.096	2.28e-36
ABHD17C	9.46e-28	0.165065	0.459	0.177	3.46e-23
VAV3	6.81e-40	0.164931	0.307	0.063	2.49e-35
NDUFS5	6.17e-08	0.16478	0.971	0.899	0.00225704
ABCC5	1.11e-19	0.164536	0.703	0.372	4.05e-15
MGLL	3.73e-11	0.16442	0.861	0.625	1.37e-06
TUBB4B	0.00063667	0.163992	0.958	0.897	1
PHKB	5.55e-19	0.163877	0.695	0.367	2.03e-14
S100A13	6.73e-12	0.163817	0.849	0.617	2.46e-07
BARD1	9.52e-16	0.163588	0.55	0.296	3.48e-11
ARG2	1.02e-14	0.163242	0.662	0.386	3.75e-10
VAPA	5.96e-11	0.163164	0.979	0.838	2.18e-06
CCDC6	2.59e-14	0.163073	0.695	0.411	9.49e-10
TXNRD1	2.59e-15	0.162807	0.732	0.435	9.48e-11
NDUFS3	5.83e-13	0.162534	0.805	0.512	2.14e-08
PSMB2	4.2e-12	0.16155	0.784	0.508	1.54e-07
MIEN1	8.89e-26	0.161528	0.674	0.314	3.26e-21
LTC4S	1.55e-23	0.161452	0.49	0.21	5.67e-19
DTYMK	4.64e-18	0.161449	0.419	0.192	1.7e-13
SNRPA1	2.55e-21	0.161009	0.569	0.266	9.34e-17
SRPRA	1.14e-14	0.160845	0.701	0.39	4.17e-10
TRAPPC5	6.14e-10	0.160793	0.917	0.689	2.25e-05
TRIM7	3.39e-24	0.160744	0.463	0.19	1.24e-19
EZH2	2.55e-29	0.160616	0.237	0.054	9.33e-25
TWF1	2.03e-19	0.160549	0.616	0.312	7.44e-15
PSMD1	7.64e-14	0.160433	0.745	0.454	2.8e-09
GBP6	1e-39	0.160384	0.349	0.084	3.68e-35
GTF3C6	6.99e-16	0.160383	0.749	0.435	2.56e-11
CYP2S1	5.96e-14	0.16004	0.747	0.439	2.18e-09
AFDN	5.65e-18	0.159618	0.683	0.372	2.07e-13
OAS1	5.09e-30	0.159554	0.442	0.157	1.86e-25
EPHA4	1.35e-31	0.159478	0.355	0.105	4.95e-27
TLE1	2.6e-20	0.15903	0.598	0.294	9.51e-16
ETHE1	3.4e-20	0.158999	0.612	0.308	1.24e-15
MRPL57	1.68e-11	0.158909	0.942	0.724	6.13e-07
FASN	1.21e-31	0.158721	0.434	0.145	4.43e-27
PTGR1	1.97e-06	0.158709	0.707	0.513	0.0721093
LACTB	2.99e-18	0.158689	0.375	0.155	1.09e-13
RPN1	4.67e-19	0.158623	0.691	0.375	1.71e-14
UBA1	2.23e-19	0.158201	0.635	0.335	8.17e-15
TMA7	2.32e-12	0.158169	0.99	0.978	8.49e-08
ATP5IF1	2.64e-10	0.158095	0.988	0.938	9.67e-06
SLBP	9.57e-13	0.158015	0.61	0.351	3.5e-08
CKMT1B	2.18e-36	0.157785	0.295	0.065	7.99e-32
DECR1	3.82e-12	0.157683	0.772	0.469	1.4e-07
PCCB	7.57e-36	0.157523	0.413	0.123	2.77e-31
LBH	5.67e-11	0.157498	0.699	0.463	2.07e-06
VPS13C	6.1e-08	0.157396	0.871	0.668	0.00223211
MESP1	1.67e-43	0.156816	0.207	0.019	6.11e-39
SEPTIN9	1.76e-10	0.156687	0.828	0.593	6.44e-06
CDC42BPB	1.21e-16	0.156646	0.629	0.337	4.45e-12
GPR160	1.91e-50	0.156637	0.288	0.039	6.99e-46
JPT2	2.35e-16	0.156575	0.705	0.379	8.61e-12
TCEA3	1.81e-18	0.156559	0.539	0.267	6.64e-14
CHCHD2	6.95e-11	0.156333	0.99	0.952	2.54e-06
C4orf48	9.34e-19	0.156183	0.486	0.242	3.42e-14
PBRM1	7.15e-12	0.156163	0.674	0.403	2.62e-07
AIFM1	5.77e-25	0.156018	0.442	0.176	2.11e-20
NDUFA7	3.31e-13	0.156009	0.861	0.6	1.21e-08
BCL10	6.09e-12	0.155986	0.708	0.432	2.23e-07
CDH26	5.47e-36	0.15561	0.301	0.069	2e-31
UTP20	1.66e-22	0.155547	0.535	0.241	6.08e-18
EIF3J	1.2e-13	0.155225	0.803	0.508	4.39e-09
PLEKHA7	1.08e-42	0.154919	0.313	0.061	3.94e-38
TC2N	1.34e-20	0.154874	0.571	0.283	4.9e-16
MCM3	5.46e-07	0.15479	0.417	0.263	0.0199695
PSMC4	1.85e-13	0.154647	0.755	0.443	6.78e-09
BSPRY	7.67e-59	0.154481	0.232	0.011	2.81e-54
VDAC3	2.06e-10	0.154419	0.805	0.539	7.53e-06
SELENOH	8.22e-09	0.154414	0.952	0.78	0.000300812
PAICS	4.88e-18	0.154178	0.566	0.286	1.79e-13
GJB4	1.56e-28	0.154177	0.363	0.117	5.72e-24
SF3B5	8.65e-11	0.153843	0.863	0.604	3.17e-06
LGALSL	1.07e-16	0.153708	0.585	0.308	3.93e-12
RHPN2	7.59e-42	0.153687	0.303	0.06	2.78e-37
VPS4B	2.38e-10	0.153389	0.828	0.578	8.72e-06
AK3	2.22e-15	0.153264	0.695	0.387	8.14e-11
MMP24OS	1.32e-18	0.153228	0.654	0.348	4.83e-14
PSMD14	5.91e-13	0.153194	0.772	0.479	2.16e-08
RALGPS1	9.16e-50	0.152834	0.278	0.036	3.35e-45
FKBP1A	9.48e-16	0.152575	0.846	0.53	3.47e-11
PRDX3	3.52e-13	0.152539	0.838	0.571	1.29e-08
ACTB	1.78e-12	0.152458	0.996	0.992	6.52e-08
CCNK	1.34e-15	0.152437	0.689	0.386	4.89e-11
FOSL1	2.59e-24	0.152428	0.355	0.127	9.46e-20
CXCL16	1.02e-29	0.152325	0.606	0.256	3.72e-25
ILDR1	1.12e-31	0.152213	0.398	0.126	4.11e-27
SLC16A11	1.29e-38	0.152146	0.305	0.066	4.73e-34
GIPC1	5.2e-17	0.152124	0.645	0.343	1.9e-12
PTPN13	8.78e-08	0.152093	0.822	0.614	0.00321402
GCH1	9.59e-21	0.152041	0.338	0.126	3.51e-16
IFT172	3.7e-28	0.152017	0.571	0.242	1.35e-23
PDXDC1	7.28e-17	0.151072	0.66	0.363	2.67e-12
SREBF1	7.13e-18	0.15096	0.548	0.273	2.61e-13
PSMB5	5.41e-10	0.150671	0.842	0.629	1.98e-05
PFDN2	1.42e-12	0.150378	0.861	0.564	5.18e-08
MYO6	2.19e-16	0.150352	0.707	0.403	8e-12
MRPL41	8.34e-12	0.150286	0.859	0.599	3.05e-07
CKMT1A	3.21e-40	0.150245	0.336	0.075	1.17e-35
KHDC4	1.53e-20	0.150199	0.568	0.269	5.6e-16
ANKRD17	3.02e-12	0.149652	0.784	0.512	1.1e-07
ADAM15	3.06e-23	0.149615	0.517	0.228	1.12e-18
OST4	4.14e-09	0.14954	0.983	0.936	0.000151481
EIF4E2	1.86e-18	0.149313	0.666	0.34	6.79e-14
HK1	3.07e-15	0.149273	0.749	0.454	1.12e-10
ROMO1	1.33e-07	0.148949	0.963	0.82	0.00485956
FBN1	2.34e-21	0.148922	0.28	0.096	8.57e-17
CLIP1	1.88e-11	0.14877	0.799	0.511	6.87e-07
GPRC5C	1.96e-11	0.148698	0.618	0.358	7.19e-07
LAMTOR5	5.79e-08	0.148359	0.932	0.757	0.0021194
MFSD1	1.75e-19	0.148322	0.654	0.33	6.41e-15
MRPL13	2.22e-17	0.148238	0.703	0.386	8.14e-13
CORO1C	9.21e-24	0.148096	0.527	0.235	3.37e-19
SCO2	2.95e-24	0.148076	0.486	0.204	1.08e-19
DUOXA1	8.9e-18	0.147971	0.589	0.304	3.26e-13
CCT8	2.48e-10	0.147957	0.871	0.617	9.07e-06
COBLL1	2.78e-18	0.147942	0.629	0.328	1.02e-13
WDR1	2.42e-19	0.147773	0.66	0.352	8.87e-15
DPM3	1.21e-13	0.147718	0.803	0.52	4.44e-09
ARF1	3.86e-10	0.147688	0.932	0.722	1.41e-05
CBX3	5.96e-07	0.147431	0.915	0.746	0.0218019
RASEF	2.84e-37	0.147367	0.334	0.081	1.04e-32
ELL2	3.53e-09	0.147342	0.774	0.526	0.000129221
MYCBP	4.88e-21	0.147219	0.568	0.271	1.79e-16
SLC35A3	2.44e-19	0.147126	0.681	0.347	8.94e-15
RRM1	5.13e-09	0.147055	0.569	0.354	0.000187602
TMEM141	1.46e-12	0.146873	0.745	0.457	5.36e-08
FYB2	2.78e-45	0.146842	0.205	0.016	1.02e-40
LSAMP	1.43e-28	0.146837	0.369	0.119	5.22e-24
BAIAP2	3.36e-13	0.146832	0.68	0.407	1.23e-08
CCDC57	3.41e-15	0.146712	0.739	0.436	1.25e-10
MIR200CHG	1.06e-17	0.146376	0.477	0.231	3.88e-13
NINJ1	1.1e-12	0.146337	0.722	0.446	4.04e-08
NOLC1	3.22e-15	0.146312	0.689	0.391	1.18e-10
CENPX	2.28e-06	0.146279	0.716	0.482	0.0836102
TET2	3.09e-22	0.146055	0.676	0.358	1.13e-17
CYP2J2	2.95e-23	0.146052	0.403	0.161	1.08e-18
KLF7	9.54e-24	0.145987	0.292	0.093	3.49e-19
KIAA1211L	7.37e-27	0.14597	0.463	0.183	2.7e-22
AP1S1	3.89e-17	0.145591	0.67	0.362	1.42e-12
MYO5B	4.52e-49	0.145572	0.253	0.028	1.66e-44
MRPS25	1.64e-16	0.145489	0.683	0.373	5.99e-12
PDLIM5	8.13e-13	0.145412	0.786	0.513	2.98e-08
NFATC2IP	3.4e-20	0.145361	0.595	0.29	1.25e-15
TAF10	1.1e-13	0.145335	0.801	0.515	4.03e-09
ACAP2	7.65e-09	0.145208	0.915	0.727	0.000280022
MAP7D1	5.4e-25	0.145126	0.438	0.17	1.98e-20
SDCBP2	1.96e-46	0.145121	0.216	0.019	7.19e-42
MRPS16	1.15e-14	0.14511	0.695	0.405	4.22e-10
IMPDH2	1.16e-10	0.144925	0.878	0.635	4.24e-06
SEC61G	3.35e-09	0.144657	0.919	0.749	0.000122478
SLCO4C1	2.24e-31	0.144644	0.292	0.073	8.21e-27
XRCC5	4.34e-09	0.144607	0.965	0.844	0.000158865
MRPS18B	4.35e-14	0.144496	0.782	0.478	1.59e-09
WEE1	3.62e-10	0.144156	0.927	0.695	1.33e-05
RFK	8.12e-17	0.143927	0.579	0.304	2.97e-12
XPO1	3.8e-09	0.143921	0.799	0.564	0.000139193
SYNGR2	4.27e-26	0.143737	0.587	0.257	1.56e-21
CD99	7.82e-09	0.143715	0.923	0.703	0.000286069
TMEM208	7.82e-17	0.143508	0.681	0.368	2.86e-12
CMTM6	4.32e-15	0.143463	0.892	0.648	1.58e-10
CCT5	1.5e-10	0.143281	0.799	0.536	5.51e-06
PSMD8	7.44e-09	0.143246	0.919	0.737	0.000272164
IARS2	1.61e-10	0.143234	0.809	0.52	5.9e-06
TMED2	1.83e-07	0.142871	0.925	0.721	0.00671353
UPK3BL1	1.9e-12	0.1423	0.595	0.339	6.95e-08
ARAP2	9.08e-21	0.142293	0.591	0.286	3.32e-16
AMD1	1.51e-07	0.142247	0.946	0.808	0.00552268
ARL5B	1.92e-24	0.142227	0.695	0.344	7.04e-20
FSCN1	6.8e-22	0.142106	0.521	0.235	2.49e-17
MIR4458HG	9.16e-19	0.142035	0.477	0.225	3.35e-14
EIF6	2.28e-11	0.141846	0.764	0.488	8.34e-07
CHEK1	8.76e-27	0.141821	0.212	0.046	3.21e-22
ICMT	8.26e-28	0.141743	0.429	0.158	3.02e-23
GMNN	1.83e-13	0.141519	0.384	0.195	6.71e-09
NUDT1	5.4e-17	0.141388	0.38	0.173	1.98e-12
IDE	1.18e-25	0.141188	0.467	0.184	4.33e-21
RABGAP1L	2.25e-15	0.14104	0.564	0.301	8.23e-11
MCC	2.85e-10	0.140741	0.701	0.45	1.04e-05
MAFG	1.59e-20	0.140645	0.571	0.276	5.8e-16
TIMM10	2.11e-11	0.140441	0.683	0.42	7.74e-07
PSMD2	7.48e-13	0.140252	0.799	0.5	2.74e-08
PSMA3	1.1e-08	0.140157	0.849	0.593	0.000401162
FMO3	2.08e-08	0.140093	0.77	0.546	0.000760979
CREB3L1	1.42e-20	0.139969	0.264	0.089	5.19e-16
SPCS3	2.56e-14	0.13992	0.817	0.5	9.36e-10
GLRX3	2.12e-13	0.139404	0.66	0.364	7.75e-09
SMDT1	1.5e-09	0.139265	0.94	0.724	5.48e-05
GRHPR	2.86e-13	0.139117	0.72	0.436	1.05e-08
LDHB	3.47e-06	0.138856	0.996	0.966	0.126894
FDFT1	1.21e-12	0.138796	0.697	0.422	4.44e-08
CRB3	2.83e-27	0.138699	0.355	0.117	1.04e-22
NHP2	7.32e-10	0.138655	0.865	0.625	2.68e-05
PLAAT4	7.27e-12	0.138203	0.624	0.379	2.66e-07
RPL18A	1.68e-07	0.138199	0.996	0.984	0.0061319
TBCD	8.42e-21	0.138133	0.319	0.116	3.08e-16
VPS37B	8.45e-19	0.138053	0.716	0.409	3.09e-14
BAG5	1.36e-13	0.138011	0.708	0.415	4.99e-09
HNRNPF	2.61e-06	0.137786	0.959	0.819	0.095622
ETFA	2.25e-17	0.137668	0.658	0.351	8.25e-13
GSDMC	3.33e-24	0.137614	0.407	0.155	1.22e-19
HES2	2.05e-40	0.137558	0.259	0.041	7.5e-36
BCO2	1.1e-12	0.137367	0.438	0.219	4.03e-08
DCTPP1	2.17e-15	0.137258	0.573	0.301	7.94e-11
MARVELD2	1.2e-24	0.137234	0.531	0.226	4.38e-20
SSR2	8.36e-07	0.1371	0.925	0.699	0.0305841
PCBD1	5.25e-15	0.137074	0.801	0.494	1.92e-10
PLCE1	1.73e-26	0.136942	0.351	0.118	6.35e-22
TAX1BP1	1.5e-09	0.136895	0.932	0.758	5.49e-05
RHBDL2	8.74e-28	0.136853	0.409	0.143	3.2e-23
TUBA4A	7.5e-12	0.136724	0.641	0.391	2.74e-07
NDUFA10	1.37e-09	0.136685	0.869	0.604	5.01e-05
TRAK1	1.83e-13	0.136616	0.598	0.344	6.69e-09
C9orf152	4.35e-46	0.136522	0.234	0.024	1.59e-41
PLEKHJ1	1.03e-22	0.136463	0.498	0.219	3.75e-18
RAB38	2.12e-24	0.136389	0.444	0.173	7.77e-20
FIBP	5.11e-14	0.136387	0.705	0.407	1.87e-09
MRPS34	1.9e-12	0.136366	0.817	0.519	6.97e-08
FAT2	9.73e-10	0.136264	0.778	0.514	3.56e-05
LMAN2	7.61e-09	0.136134	0.869	0.629	0.000278447
CMTM8	1.2e-15	0.13612	0.664	0.372	4.4e-11
PTRHD1	2.64e-10	0.135778	0.79	0.518	9.67e-06
MRPS21	9.89e-08	0.135719	0.902	0.682	0.00362087
MACC1	1.37e-24	0.135676	0.313	0.101	5.03e-20
ACKR3	6.26e-20	0.135582	0.444	0.198	2.29e-15
MSRB3	3.36e-13	0.135488	0.332	0.162	1.23e-08
HTATIP2	9.91e-26	0.135481	0.566	0.243	3.63e-21
TPT1	2.01e-13	0.135361	1	0.996	7.36e-09
TMC4	1.74e-22	0.13526	0.508	0.229	6.37e-18
ATAD5	1.89e-14	0.13508	0.203	0.073	6.92e-10
CTSH	3.69e-08	0.135065	0.77	0.516	0.00135066
STEAP3	3.53e-29	0.135048	0.371	0.119	1.29e-24
TRAPPC1	1.15e-12	0.135036	0.79	0.482	4.21e-08
SERPINB8	2.03e-27	0.135007	0.328	0.101	7.44e-23
RNPEPL1	1.6e-25	0.134922	0.535	0.223	5.87e-21
AP1B1	2.25e-22	0.134634	0.471	0.2	8.24e-18
GPR87	9.33e-18	0.134552	0.421	0.187	3.42e-13
LMO7	1.08e-06	0.134357	0.847	0.653	0.0393666
ARPC5	5.46e-15	0.13426	0.9	0.672	2e-10
SNRNP200	2.7e-08	0.134093	0.817	0.596	0.000987614
MCM5	5.74e-10	0.134062	0.241	0.116	2.1e-05
DLG3	4.79e-21	0.134055	0.517	0.235	1.75e-16
BCAP29	4.49e-15	0.133845	0.55	0.278	1.64e-10
TYMP	7.18e-12	0.133832	0.612	0.366	2.63e-07
SHISA2	2.33e-20	0.133817	0.288	0.103	8.53e-16
HIGD1A	4.55e-17	0.133438	0.658	0.343	1.67e-12
AHCY	1.35e-12	0.133113	0.683	0.389	4.94e-08
NDUFB7	9.54e-08	0.132984	0.969	0.866	0.00349237
HADH	3.82e-14	0.132966	0.639	0.359	1.4e-09
SLMAP	1.17e-13	0.132952	0.718	0.417	4.26e-09
TES	7.18e-11	0.132436	0.776	0.493	2.63e-06
SRA1	7.15e-22	0.132369	0.597	0.276	2.62e-17
TMEM106C	3.02e-08	0.132199	0.461	0.278	0.00110664
OGA	1.89e-11	0.132113	0.705	0.432	6.91e-07
TMEM189	1.93e-19	0.132008	0.597	0.291	7.08e-15
JTB	1.1e-08	0.132	0.913	0.689	0.000403297
TMCO1	9.18e-09	0.131985	0.956	0.788	0.000335977
COQ4	2.17e-17	0.131903	0.608	0.326	7.96e-13
AGPAT2	1.1e-17	0.131818	0.581	0.289	4.02e-13
TRMT10C	5.64e-13	0.131274	0.666	0.38	2.06e-08
CLUH	1.73e-27	0.130966	0.369	0.123	6.33e-23
CHCHD1	4.24e-11	0.130917	0.78	0.5	1.55e-06
BDH1	2.85e-24	0.130883	0.463	0.183	1.04e-19
STX19	9.21e-35	0.13084	0.286	0.062	3.37e-30
ANKRD65	5.33e-16	0.130761	0.525	0.27	1.95e-11
CSK	3.15e-26	0.130701	0.448	0.17	1.15e-21
CDK2AP2	2.44e-17	0.130658	0.62	0.329	8.95e-13
B3GALT4	1.42e-31	0.130371	0.349	0.101	5.21e-27
KCTD11	6.23e-25	0.130318	0.344	0.119	2.28e-20
INAVA	2.42e-14	0.130247	0.728	0.415	8.84e-10
RAD50	3.5e-08	0.130109	0.836	0.575	0.00128034
RPL27	3.02e-08	0.13008	0.998	0.986	0.00110717
CUL4A	7.68e-23	0.129942	0.566	0.246	2.81e-18
SAMD1	1.53e-24	0.129704	0.355	0.126	5.61e-20
CTTN	3.95e-11	0.129201	0.741	0.453	1.45e-06
RPL18	2.23e-09	0.128859	0.996	0.987	8.17e-05
ME2	2.91e-22	0.128735	0.55	0.251	1.07e-17
RRAGD	1.83e-37	0.128711	0.309	0.069	6.71e-33
GRB7	9.28e-25	0.12864	0.332	0.112	3.4e-20
ADRM1	3.06e-12	0.128637	0.782	0.482	1.12e-07
PCDH1	6.74e-32	0.128612	0.266	0.061	2.47e-27
ACTR2	4.86e-09	0.12857	0.853	0.649	0.000177729
CDKN2C	2.02e-21	0.128069	0.45	0.186	7.39e-17
ZNF428	7.45e-07	0.12799	0.919	0.737	0.027269
PIM1	2.54e-24	0.12781	0.342	0.118	9.31e-20
NDUFS1	2.97e-12	0.127802	0.701	0.427	1.09e-07
SNX7	7.2e-17	0.127607	0.676	0.353	2.64e-12
LYN	3.85e-52	0.127417	0.525	0.153	1.41e-47
CYB5R3	6.31e-11	0.127376	0.817	0.545	2.31e-06
ST6GAL1	1.87e-22	0.127366	0.332	0.121	6.86e-18
HPRT1	3.58e-22	0.127331	0.409	0.164	1.31e-17
CAPZA1	1.67e-14	0.127257	0.82	0.533	6.13e-10
CCT6A	8.18e-07	0.127239	0.884	0.659	0.0299276
EI24	4.09e-11	0.127231	0.788	0.5	1.5e-06
TOP1	3.84e-08	0.127222	0.927	0.723	0.00140392
ERGIC3	2e-09	0.126981	0.84	0.585	7.33e-05
CDC42EP1	1.27e-25	0.126953	0.257	0.069	4.66e-21
PARP4	1.66e-17	0.126615	0.533	0.265	6.09e-13
BEND7	1.75e-25	0.126565	0.423	0.158	6.39e-21
TNFRSF10B	7.12e-10	0.126472	0.444	0.243	2.61e-05
YWHAZ	1.7e-09	0.126311	0.986	0.948	6.23e-05
TCF25	3.27e-05	0.126268	0.896	0.711	1
PSMA6	4.59e-08	0.126105	0.826	0.6	0.00168133
ITPRIPL1	2.64e-19	0.125953	0.236	0.077	9.65e-15
SAR1B	1.79e-16	0.125947	0.635	0.333	6.55e-12
ARHGDIB	3.13e-26	0.125901	0.228	0.055	1.14e-21
STAP2	1.39e-16	0.125848	0.618	0.322	5.07e-12
MRPL52	1.18e-07	0.125764	0.89	0.68	0.00432687
LRRC8E	6e-32	0.125744	0.295	0.073	2.2e-27
TUFT1	5.12e-21	0.125661	0.388	0.162	1.87e-16
GAS1RR	1.36e-26	0.125473	0.38	0.13	4.98e-22
UCK2	1.54e-28	0.12526	0.338	0.103	5.62e-24
STK39	1.08e-21	0.125247	0.527	0.236	3.95e-17
FBXW5	4.6e-17	0.124967	0.604	0.308	1.69e-12
MRPL23	3.63e-12	0.124826	0.654	0.387	1.33e-07
FKBP4	6.52e-23	0.124799	0.546	0.243	2.39e-18
PNKD	4.78e-09	0.124748	0.869	0.604	0.000175047
CPD	2.27e-21	0.124562	0.747	0.4	8.31e-17
NAPG	1.25e-14	0.124525	0.681	0.378	4.59e-10
UBE2N	6.27e-10	0.124417	0.753	0.485	2.29e-05
MAGEF1	9.28e-14	0.124411	0.705	0.404	3.4e-09
PSMA4	6.18e-08	0.124319	0.896	0.673	0.00226348
GNL3	3.25e-14	0.123939	0.67	0.372	1.19e-09
ALDOA	4.27e-23	0.123847	0.419	0.165	1.56e-18
ICA1	3.01e-17	0.123804	0.444	0.205	1.1e-12
RPL7A	8.9e-09	0.123666	0.996	0.987	0.000325721
MYDGF	7.86e-13	0.123643	0.73	0.429	2.88e-08
RAB3IP	2.48e-13	0.123605	0.633	0.361	9.08e-09
SEL1L3	4.15e-34	0.123495	0.303	0.073	1.52e-29
SRD5A1	4.33e-31	0.123327	0.272	0.063	1.59e-26
SYNE2	4.76e-05	0.123311	0.938	0.768	1
FAM234A	1.5e-21	0.123178	0.486	0.212	5.5e-17
SHISA5	2.8e-10	0.123033	0.776	0.494	1.03e-05
NFKB1	2.66e-14	0.122926	0.772	0.457	9.74e-10
EGFL6	2.57e-20	0.122791	0.421	0.179	9.39e-16
MRPS7	3.27e-11	0.122773	0.726	0.44	1.2e-06
MYL12B	6.93e-07	0.12268	0.994	0.967	0.0253699
IFFO2	6.24e-13	0.12265	0.546	0.305	2.28e-08
UCP2	1.35e-15	0.122179	0.203	0.073	4.95e-11
PRKAR2A	4.74e-13	0.12215	0.666	0.379	1.73e-08
PSMB7	2.6e-10	0.122003	0.867	0.625	9.52e-06
RASSF9	1.4e-11	0.121875	0.797	0.528	5.11e-07
ATP6V1A	1.33e-17	0.121745	0.569	0.286	4.87e-13
DDX39A	9.72e-26	0.12164	0.336	0.112	3.56e-21
NDUFB5	8.77e-09	0.121555	0.896	0.682	0.000320944
ENAH	5.26e-07	0.121387	0.861	0.625	0.0192621
THAP4	2.18e-23	0.121381	0.475	0.194	7.98e-19
FAM111A	7.29e-12	0.121223	0.471	0.261	2.67e-07
PLAGL2	7.72e-18	0.120966	0.458	0.209	2.83e-13
SLC2A1	3.15e-16	0.120911	0.569	0.292	1.15e-11
DMD	1.25e-17	0.120851	0.351	0.145	4.56e-13
RGL1	1.64e-21	0.120843	0.297	0.103	6e-17
VPS29	9.71e-08	0.120608	0.834	0.635	0.00355439
GHITM	1.21e-07	0.120581	0.878	0.702	0.00441577
BCL3	1.37e-15	0.120577	0.55	0.289	5.03e-11
SLC35A4	2.02e-20	0.120575	0.442	0.187	7.4e-16
GUCY1B1	3.92e-28	0.120414	0.236	0.054	1.44e-23
POLR2L	1.94e-05	0.120333	0.983	0.919	0.709222
TOP3A	4.34e-18	0.120247	0.224	0.071	1.59e-13
OVOL1	1.52e-16	0.120228	0.214	0.072	5.58e-12
GNL2	2.08e-21	0.120196	0.5	0.22	7.62e-17
ERBB2	5.44e-13	0.119898	0.695	0.408	1.99e-08
DBF4	1.21e-15	0.119867	0.355	0.161	4.42e-11
ZNF524	1.65e-24	0.119548	0.456	0.181	6.04e-20
PRSS8	2.93e-27	0.119484	0.371	0.123	1.07e-22
CAST	3.56e-05	0.119359	0.979	0.942	1
OSBPL1A	1.07e-05	0.119157	0.737	0.531	0.390153
FKBP3	5.65e-09	0.119044	0.793	0.536	0.000206618
KRTCAP2	1.62e-07	0.118997	0.965	0.808	0.00593676
GADD45A	5.48e-13	0.118662	0.805	0.513	2.01e-08
CRIP2	7.51e-19	0.118658	0.458	0.21	2.75e-14
IMPA2	3.99e-11	0.118631	0.792	0.494	1.46e-06
PAFAH1B1	1.43e-07	0.118628	0.876	0.66	0.00524748
GRN	1.98e-09	0.118561	0.801	0.545	7.26e-05
RERG	6.15e-11	0.118508	0.67	0.405	2.25e-06
RPL23	5.59e-05	0.118406	0.996	0.988	1
MRPL4	8.88e-12	0.118386	0.631	0.372	3.25e-07
SULF2	1.02e-16	0.118057	0.591	0.305	3.74e-12
PLAAT3	5.3e-26	0.118052	0.307	0.098	1.94e-21
CANX	3.63e-06	0.117941	0.954	0.835	0.133013
TRIM26	5.34e-17	0.11779	0.589	0.294	1.95e-12
SMS	1.17e-05	0.117787	0.878	0.646	0.42718
MRPS33	6.9e-10	0.117518	0.786	0.526	2.53e-05
PPP2R2A	3.89e-10	0.117497	0.863	0.596	1.42e-05
YWHAG	4.17e-10	0.117458	0.778	0.504	1.53e-05
PAWR	1.43e-10	0.117445	0.778	0.493	5.24e-06
PSMA2	2.93e-07	0.117404	0.946	0.778	0.010729
NSF	4.92e-20	0.11731	0.463	0.205	1.8e-15
HSPE1	3.74e-05	0.117187	0.971	0.876	1
CMC2	6.38e-15	0.117134	0.571	0.299	2.34e-10
ABCC3	1.41e-15	0.117119	0.506	0.257	5.17e-11
DBNL	5.22e-15	0.117118	0.622	0.33	1.91e-10
TMPRSS2	4.9e-32	0.117105	0.239	0.049	1.79e-27
DUSP14	5.35e-12	0.117084	0.68	0.39	1.96e-07
TMTC3	4.17e-10	0.116979	0.708	0.451	1.53e-05
DBN1	2.08e-22	0.116866	0.376	0.142	7.63e-18
FYTTD1	2.99e-15	0.116844	0.656	0.351	1.09e-10
HINT3	5.73e-12	0.116438	0.486	0.249	2.1e-07
B3GNT7	4.49e-23	0.115978	0.309	0.108	1.64e-18
ATP11B	5.87e-11	0.115943	0.461	0.242	2.15e-06
NANS	1.81e-15	0.115803	0.602	0.329	6.61e-11
LRRC59	6.13e-22	0.115361	0.483	0.203	2.24e-17
RHOB	1.44e-05	0.115217	0.967	0.869	0.525717
ENDOG	1.59e-21	0.115199	0.469	0.201	5.83e-17
C22orf39	4.71e-17	0.11475	0.612	0.318	1.72e-12
G3BP2	8.52e-10	0.114748	0.83	0.572	3.12e-05
SORT1	2.5e-31	0.114724	0.276	0.066	9.15e-27
NUTF2	1.68e-14	0.114595	0.558	0.292	6.17e-10
MOCOS	2.03e-32	0.114546	0.268	0.059	7.43e-28
MPC2	3.76e-07	0.114418	0.888	0.653	0.0137579
SNHG25	1.7e-10	0.114391	0.658	0.409	6.24e-06
MGST3	3.5e-06	0.114389	0.95	0.794	0.128276
RAB3D	1.19e-32	0.114263	0.475	0.165	4.37e-28
CA8	1.82e-26	0.114152	0.361	0.12	6.68e-22
SLC25A3	2.32e-06	0.114043	0.988	0.943	0.0848588
WDR43	1.1e-12	0.114003	0.732	0.433	4.02e-08
SCAMP2	1.68e-18	0.113886	0.612	0.306	6.16e-14
SPTSSA	7.3e-08	0.113859	0.865	0.602	0.00267259
SNHG3	1.74e-21	0.113817	0.431	0.179	6.38e-17
TOB2	1.06e-09	0.113809	0.741	0.478	3.89e-05
RNH1	2.32e-07	0.113804	0.925	0.76	0.00849649
CLN8	4.48e-15	0.113742	0.427	0.209	1.64e-10
POLE3	1.72e-10	0.11373	0.639	0.381	6.3e-06
ZBTB7A	2.13e-06	0.11366	0.903	0.693	0.0780855
TSFM	1.92e-18	0.113623	0.535	0.252	7.01e-14
TMEM65	2.86e-22	0.113593	0.378	0.144	1.05e-17
JAG1	0.000252644	0.11359	0.871	0.704	1
SLFN13	1.07e-19	0.113576	0.22	0.067	3.93e-15
LAD1	3.14e-14	0.113479	0.514	0.272	1.15e-09
NCL	0.000731062	0.11342	0.992	0.97	1
ARID2	1.64e-15	0.113277	0.542	0.286	5.99e-11
CES2	4.48e-15	0.113217	0.641	0.349	1.64e-10
RDH13	3.06e-19	0.113197	0.288	0.101	1.12e-14
RNF10	2.96e-13	0.113187	0.683	0.386	1.08e-08
NAGK	3.2e-15	0.112985	0.633	0.343	1.17e-10
CS	1.42e-18	0.112854	0.477	0.219	5.2e-14
NDUFAF8	2.63e-07	0.1128	0.847	0.584	0.00962406
SSNA1	3.6e-10	0.112795	0.774	0.492	1.32e-05
PER2	3.01e-07	0.112776	0.844	0.602	0.0110046
NFE2L1	1.48e-09	0.112702	0.764	0.489	5.42e-05
MSN	6.42e-11	0.11262	0.66	0.412	2.35e-06
LRP11	3.88e-17	0.112294	0.637	0.332	1.42e-12
TSPAN13	5.81e-07	0.11229	0.88	0.675	0.0212574
RHOA	7.3e-08	0.112239	0.948	0.831	0.00267168
MRPL35	4.71e-21	0.112105	0.539	0.241	1.72e-16
TMED10	1.23e-06	0.112031	0.942	0.782	0.044881
ADAM10	6.05e-14	0.112025	0.668	0.367	2.21e-09
PPP1R13L	5.37e-16	0.111996	0.616	0.323	1.97e-11
AC063960.1	3.97e-23	0.111993	0.23	0.062	1.45e-18
COQ9	7.3e-19	0.111983	0.485	0.222	2.67e-14
STK38	3.55e-09	0.111855	0.624	0.379	0.000129905
AIG1	1.04e-12	0.111848	0.687	0.399	3.82e-08
OSBPL2	2.06e-21	0.11168	0.5	0.222	7.55e-17
AHNAK	0.000229226	0.111672	0.985	0.943	1
CDC42	3e-06	0.111554	0.971	0.881	0.109706
TMEM71	1.72e-28	0.111389	0.218	0.045	6.29e-24
SUB1	8.32e-07	0.111367	0.958	0.831	0.0304346
B3GNT5	3.9e-11	0.111094	0.666	0.404	1.43e-06
GALNT12	6.79e-24	0.111091	0.284	0.087	2.49e-19
CCT3	2.3e-07	0.111072	0.903	0.676	0.00840968
SEC23B	4.34e-23	0.111052	0.452	0.183	1.59e-18
RUSC1	3.98e-12	0.110981	0.367	0.182	1.46e-07
ZBTB7B	4.8e-22	0.110966	0.375	0.143	1.76e-17
MZT2A	1.62e-06	0.110464	0.846	0.617	0.0591672
STN1	2.53e-17	0.110395	0.438	0.195	9.27e-13
USP3	1.49e-14	0.110295	0.562	0.295	5.46e-10
COMMD7	5.79e-17	0.110222	0.604	0.306	2.12e-12
TTF2	1.53e-17	0.110195	0.34	0.141	5.6e-13
ATP13A2	1.79e-29	0.110031	0.369	0.113	6.56e-25
RALA	4.6e-11	0.109733	0.635	0.358	1.68e-06
PRKAA2	9.44e-21	0.109646	0.386	0.155	3.45e-16
GSKIP	9.69e-20	0.109645	0.405	0.167	3.55e-15
RPS4Y1	0.00194488	0.109464	0.458	0.361	1
TLCD1	5.39e-25	0.109229	0.268	0.077	1.97e-20
GAK	2.75e-21	0.109195	0.471	0.202	1.01e-16
PSMA1	6.54e-07	0.109162	0.867	0.652	0.0239528
ABO	9.01e-29	0.109081	0.276	0.07	3.3e-24
OCLN	4.18e-25	0.109027	0.319	0.102	1.53e-20
DAZAP1	3.36e-15	0.108984	0.668	0.357	1.23e-10
PPP1R7	2.41e-10	0.108916	0.701	0.432	8.83e-06
IL4R	4.76e-18	0.10886	0.442	0.203	1.74e-13
ANAPC15	2.19e-14	0.108818	0.602	0.323	8.02e-10
RPS28	1.27e-06	0.108722	0.996	0.988	0.0465848
GPX3	1.88e-17	0.10854	0.523	0.254	6.9e-13
MKNK2	8.14e-09	0.10854	0.863	0.639	0.000297817
FNBP1L	5.84e-10	0.108417	0.562	0.337	2.14e-05
HAGH	5.02e-19	0.108348	0.529	0.25	1.84e-14
UROS	6.62e-17	0.108198	0.544	0.262	2.42e-12
COX16	1.91e-08	0.107981	0.853	0.603	0.000698887
ENTPD5	2.08e-17	0.107958	0.315	0.13	7.62e-13
FAM107B	0.00152367	0.10778	0.948	0.852	1
CD58	6.15e-28	0.107699	0.34	0.106	2.25e-23
SCNN1B	3.56e-30	0.107622	0.241	0.053	1.3e-25
KLF13	1.33e-17	0.107611	0.531	0.265	4.86e-13
BZW1	1.17e-05	0.107516	0.95	0.792	0.428958
MT-ND4	4.21e-09	0.107284	0.99	0.997	0.000154238
GPCPD1	6.19e-18	0.107133	0.541	0.262	2.26e-13
ABI1	7.27e-11	0.107105	0.736	0.463	2.66e-06
GNB2	6.33e-12	0.107081	0.863	0.589	2.32e-07
PFN2	1.46e-10	0.107053	0.71	0.454	5.36e-06
IDH3B	2.73e-13	0.107016	0.629	0.343	1e-08
ZBTB43	6.99e-13	0.106742	0.525	0.281	2.56e-08
REXO2	4.12e-09	0.106707	0.805	0.541	0.000150881
PTP4A2	5.4e-08	0.106663	0.911	0.722	0.00197553
NAA50	2.56e-11	0.106643	0.736	0.452	9.37e-07
BCAS2	1.85e-09	0.106529	0.817	0.522	6.76e-05
TMEM9B	7.62e-06	0.106476	0.73	0.483	0.278768
APCDD1	1.45e-11	0.106421	0.436	0.234	5.3e-07
YPEL2	2.28e-14	0.106402	0.346	0.162	8.33e-10
FMC1	7.01e-12	0.106365	0.759	0.447	2.56e-07
KIF20B	1.19e-06	0.106352	0.288	0.169	0.0436387
NHS	4.21e-07	0.106242	0.446	0.266	0.0154153
PSPC1	2.15e-16	0.106073	0.469	0.222	7.88e-12
ZNF185	4.05e-23	0.106014	0.431	0.167	1.48e-18
YWHAE	0.000110318	0.105999	0.986	0.932	1
FZD4	1.88e-21	0.105931	0.245	0.074	6.89e-17
DPP3	1.32e-25	0.105917	0.311	0.094	4.83e-21
SMG1	4.06e-11	0.105875	0.736	0.452	1.48e-06
HIST1H1E	0.000448393	0.105478	0.239	0.157	1
PRDX6	6.62e-06	0.105384	0.969	0.872	0.242453
ESRRA	5.52e-12	0.105363	0.683	0.406	2.02e-07
NAP1L4	8.32e-07	0.105294	0.898	0.682	0.0304423
KNOP1	2.23e-12	0.105159	0.639	0.372	8.17e-08
TBC1D8	5.52e-23	0.105137	0.355	0.129	2.02e-18
ZFP91	1.29e-10	0.104575	0.753	0.484	4.72e-06
VAC14	2.92e-14	0.104555	0.263	0.106	1.07e-09
EPHB2	3.84e-24	0.104554	0.237	0.062	1.41e-19
TOMM5	2.04e-07	0.104472	0.803	0.553	0.00745593
SDC2	8.41e-15	0.104457	0.483	0.244	3.08e-10
SLC15A2	6.14e-11	0.104277	0.66	0.397	2.25e-06
SCCPDH	3.49e-20	0.103901	0.515	0.235	1.28e-15
FUCA2	3.8e-20	0.10388	0.459	0.199	1.39e-15
PAPPA	2.7e-11	0.103695	0.332	0.168	9.89e-07
COPB1	9.59e-08	0.103557	0.859	0.6	0.00351001
IPO7	2.43e-09	0.103495	0.707	0.446	8.89e-05
NTN1	2.28e-12	0.103404	0.678	0.407	8.33e-08
GOLGA4	0.000138972	0.103371	0.94	0.811	1
SPTAN1	1.3e-10	0.103367	0.693	0.427	4.74e-06
CEP68	7.15e-11	0.103242	0.726	0.447	2.62e-06
GRTP1	7.28e-19	0.10313	0.571	0.267	2.66e-14
MYL12A	5.47e-06	0.10313	0.986	0.929	0.200042
TUT7	2.32e-15	0.103062	0.55	0.294	8.49e-11
SNRPA	1.48e-17	0.102952	0.494	0.235	5.42e-13
SMARCD2	3.29e-14	0.102938	0.683	0.369	1.2e-09
APEH	8.99e-18	0.102874	0.486	0.225	3.29e-13
EPB41L1	2.75e-18	0.102858	0.346	0.141	1.01e-13
CAMTA1	2.66e-08	0.102849	0.811	0.525	0.000973631
HSBP1L1	2.03e-12	0.102825	0.674	0.393	7.44e-08
PDZK1IP1	6.9e-21	0.102731	0.259	0.082	2.52e-16
CTTNBP2NL	2.95e-12	0.102714	0.637	0.361	1.08e-07
NECTIN3	5.87e-20	0.102567	0.361	0.141	2.15e-15
RPL39	6.97e-07	0.102471	0.998	0.992	0.0255062
RNF130	3.85e-15	0.102358	0.639	0.37	1.41e-10
PDCD5	3.52e-06	0.102275	0.849	0.628	0.128988
SREBF2	2.51e-12	0.102238	0.608	0.343	9.2e-08
ITPRIPL2	3.96e-09	0.102199	0.78	0.51	0.00014477
GLRX5	3.49e-07	0.102031	0.805	0.557	0.0127872
SLC25A10	1.41e-32	0.10178	0.224	0.04	5.17e-28
MPC1	1.23e-10	0.101704	0.745	0.461	4.5e-06
SLC46A3	7.62e-25	0.101677	0.214	0.051	2.79e-20
MTHFD1	4.78e-21	0.101595	0.378	0.146	1.75e-16
TLCD4	6.4e-34	0.101519	0.201	0.028	2.34e-29
NCKAP1	3.44e-10	0.101503	0.753	0.481	1.26e-05
GAREM1	2.69e-20	0.101427	0.371	0.148	9.84e-16
CSE1L	1.77e-10	0.101268	0.427	0.23	6.49e-06
FAM184A	2.68e-12	0.101199	0.49	0.264	9.83e-08
IQANK1	8.95e-28	0.10117	0.295	0.083	3.28e-23
APEX1	1.18e-05	0.101157	0.913	0.741	0.43292
NUDT22	5.99e-21	0.101053	0.535	0.237	2.19e-16
KDM6B	7.8e-10	0.101043	0.658	0.428	2.85e-05
SNRPD1	0.000128747	0.100995	0.9	0.698	1
SYT8	2.07e-06	0.100873	0.678	0.472	0.07574
SUPT16H	4.34e-06	0.100868	0.855	0.593	0.158918
AL512274.1	3.41e-20	0.100606	0.23	0.069	1.25e-15
ALKBH7	2.27e-06	0.100591	0.94	0.784	0.0829544
HLA-B	1.75e-09	0.10058	0.99	0.963	6.41e-05
INPP1	6.31e-20	0.100363	0.471	0.205	2.31e-15
AP5M1	1.94e-16	0.100176	0.436	0.201	7.1e-12
ITPRID2	3.62e-10	0.100099	0.803	0.52	1.33e-05
GSS	7.65e-13	0.100018	0.579	0.316	2.8e-08
GGH	2.06e-12	0.100011	0.322	0.154	7.55e-08
SMC1A	5.14e-08	0.099976	0.708	0.472	0.00188135
HSPD1	0.000684239	0.0999082	0.959	0.863	1
DARS	3.31e-08	0.0999016	0.803	0.538	0.00121229
TMEM134	6.3e-07	0.0997115	0.832	0.582	0.0230594
HSPA4	6.94e-09	0.0997107	0.757	0.489	0.000253993
SLC52A2	2.5e-22	0.0996419	0.4	0.153	9.16e-18
DYNC1H1	2.09e-06	0.0995241	0.876	0.678	0.0765236
CLCN3	2.19e-10	0.0995068	0.639	0.373	8e-06
CAAP1	3.51e-14	0.0994356	0.504	0.257	1.29e-09
KLF16	1.36e-20	0.0993763	0.405	0.165	4.98e-16
DUOX1	4.03e-08	0.0993058	0.678	0.432	0.00147384
MRPL24	7.57e-16	0.0992602	0.541	0.269	2.77e-11
SDC1	1.22e-05	0.0992587	0.907	0.724	0.445897
KPNA3	1.7e-14	0.0992501	0.539	0.28	6.23e-10
TINAGL1	2.59e-10	0.099248	0.257	0.121	9.49e-06
CLPTM1L	1.31e-09	0.0992003	0.734	0.459	4.8e-05
EIF4EBP1	1.18e-19	0.0991624	0.255	0.085	4.32e-15
SLC22A18AS	5.24e-22	0.0991018	0.224	0.061	1.92e-17
BCR	2.02e-14	0.0989783	0.558	0.297	7.39e-10
ELOVL1	7.28e-22	0.0988744	0.371	0.141	2.66e-17
ANKRD9	3.45e-15	0.0987322	0.552	0.282	1.26e-10
PTMA	0.499914	0.0986547	0.996	0.99	1
NPEPL1	1.11e-17	0.0985803	0.409	0.183	4.05e-13
TRAF7	1.81e-21	0.0985585	0.392	0.155	6.63e-17
STAT1	4.19e-11	0.0984936	0.554	0.326	1.53e-06
UGCG	1.08e-11	0.0984796	0.61	0.35	3.96e-07
B2M	7.2e-12	0.0984386	0.998	0.998	2.64e-07
BRK1	0.0001265	0.0983457	0.944	0.772	1
SYCE1L	1.09e-17	0.0982176	0.432	0.193	4e-13
UQCC3	2.07e-13	0.0981557	0.624	0.334	7.57e-09
LSR	2.04e-15	0.0980713	0.573	0.291	7.48e-11
WDR18	3.36e-22	0.0979394	0.431	0.169	1.23e-17
HLF	1.3e-05	0.0979321	0.764	0.553	0.476641
FAM171A1	1.7e-22	0.0979188	0.245	0.071	6.24e-18
UBAC1	9.14e-10	0.0978596	0.761	0.482	3.34e-05
EPHX2	8.59e-14	0.0978327	0.624	0.338	3.14e-09
REEP4	1.28e-20	0.0976982	0.241	0.074	4.68e-16
TNFRSF10A	5.31e-23	0.097698	0.249	0.071	1.94e-18
SEM1	5.29e-05	0.0976225	0.977	0.926	1
RIPK1	7.03e-11	0.0975607	0.344	0.173	2.57e-06
KCNQ1	5.15e-21	0.0974937	0.33	0.12	1.89e-16
HS3ST6	6.31e-31	0.0974359	0.224	0.043	2.31e-26
FEN1	2.75e-13	0.0973554	0.212	0.082	1.01e-08
TEX264	1.73e-06	0.0973001	0.714	0.464	0.0632534
PSMC2	3.82e-10	0.0972536	0.643	0.384	1.4e-05
COX17	1.22e-07	0.0971072	0.768	0.521	0.00448003
HINT1	8.45e-05	0.0969974	0.992	0.972	1
SMAGP	1.89e-21	0.0969436	0.363	0.137	6.91e-17
RPL36A	5.42e-05	0.0969255	0.998	0.987	1
MSI2	9.54e-06	0.0968503	0.894	0.68	0.349102
KDM7A	1.71e-20	0.0967957	0.409	0.176	6.26e-16
NCDN	1.18e-28	0.0967818	0.226	0.048	4.31e-24
PLGRKT	4.21e-13	0.0967643	0.535	0.287	1.54e-08
BRCC3	2.91e-16	0.0967175	0.392	0.178	1.07e-11
NIPSNAP3A	5.57e-19	0.0965527	0.34	0.133	2.04e-14
SULT1A1	6.93e-19	0.0965224	0.392	0.163	2.54e-14
IRAK1	5.36e-19	0.0964837	0.4	0.167	1.96e-14
ZNF664	9.17e-17	0.0963726	0.496	0.238	3.36e-12
TMPO	0.0421539	0.0963085	0.672	0.504	1
PTPN3	5.11e-11	0.0962862	0.614	0.35	1.87e-06
SLC25A33	3.37e-14	0.0961437	0.546	0.279	1.23e-09
BID	2.22e-21	0.0960405	0.313	0.109	8.13e-17
PDXK	1.25e-09	0.0960298	0.753	0.484	4.56e-05
TST	1.09e-09	0.0959843	0.683	0.425	3.98e-05
NDUFB10	2.68e-05	0.0959368	0.944	0.8	0.981748
MYO1E	6.48e-21	0.0959329	0.344	0.129	2.37e-16
SLC50A1	6.12e-16	0.0958161	0.436	0.204	2.24e-11
NSMCE1	1.3e-13	0.0957818	0.604	0.322	4.76e-09
MBP	8.38e-11	0.0957439	0.691	0.415	3.07e-06
RYR1	1.51e-16	0.0957169	0.473	0.221	5.52e-12
HYAL2	4.51e-18	0.0956507	0.483	0.221	1.65e-13
MCUR1	2.37e-17	0.0955872	0.431	0.195	8.68e-13
CAPNS1	1.85e-06	0.0954721	0.89	0.685	0.0675325
CDC123	3.74e-13	0.0954493	0.637	0.344	1.37e-08
YES1	4.77e-12	0.0954059	0.55	0.304	1.75e-07
OSBP	8.29e-10	0.0953638	0.633	0.372	3.04e-05
RAB9A	1.64e-12	0.0952897	0.517	0.273	6e-08
AC006230.1	6.87e-20	0.0952247	0.434	0.188	2.51e-15
PRKCD	5.35e-21	0.0950204	0.56	0.258	1.96e-16
TSPAN15	2.17e-27	0.0948049	0.251	0.062	7.92e-23
HADHA	0.000171781	0.0947958	0.838	0.632	1
CISD3	3.25e-16	0.0946967	0.504	0.242	1.19e-11
CREB3L2	4.23e-19	0.0946763	0.504	0.23	1.55e-14
SH2D4A	9.27e-20	0.0946628	0.375	0.148	3.39e-15
ACP1	2.78e-10	0.0946536	0.759	0.466	1.02e-05
RSPRY1	1.29e-13	0.0946193	0.614	0.33	4.72e-09
MRPL36	1.2e-13	0.0944612	0.616	0.323	4.38e-09
EIF3B	8.25e-10	0.0943982	0.703	0.428	3.02e-05
MLEC	5.87e-09	0.0943872	0.766	0.508	0.000214815
FZD8	2.37e-18	0.0941606	0.201	0.059	8.66e-14
SEPHS2	8.46e-08	0.0941498	0.795	0.544	0.0030949
UBE2J1	3.45e-25	0.0941077	0.541	0.23	1.26e-20
C1orf74	2.69e-14	0.0940342	0.282	0.119	9.86e-10
PSEN1	1.07e-14	0.0940022	0.448	0.215	3.93e-10
FZD6	9.97e-09	0.0939706	0.577	0.344	0.000364942
RMDN3	3.76e-20	0.0939578	0.396	0.158	1.38e-15
RASGRP1	7.61e-21	0.0939296	0.22	0.062	2.79e-16
PA2G4	0.00113364	0.0938751	0.929	0.791	1
GSTM4	3.38e-13	0.0938343	0.365	0.171	1.24e-08
APOO	2.23e-15	0.0938143	0.413	0.195	8.17e-11
DDI2	6.45e-10	0.0932327	0.589	0.346	2.36e-05
GMPR	7.98e-19	0.0932193	0.375	0.155	2.92e-14
TMEM61	3.71e-18	0.0931831	0.365	0.152	1.36e-13
PSMD12	3.51e-06	0.0931194	0.786	0.552	0.128626
TMEM179B	8.69e-10	0.093063	0.792	0.507	3.18e-05
RHBDD2	1.05e-18	0.0930471	0.585	0.279	3.83e-14
REEP5	0.00058815	0.0929528	0.913	0.723	1
TPR	3.83e-06	0.092896	0.948	0.776	0.140347
ARL6IP5	1.05e-11	0.0928379	0.84	0.549	3.86e-07
BTF3L4	8.72e-07	0.0928237	0.751	0.491	0.0319094
AKAP1	1.78e-15	0.0927128	0.467	0.224	6.51e-11
UBAP2	4.37e-14	0.0926416	0.554	0.29	1.6e-09
CCDC60	4.55e-17	0.0923357	0.446	0.205	1.66e-12
AC073896.2	1.93e-20	0.0922939	0.371	0.143	7.05e-16
CPT2	7.95e-24	0.092156	0.396	0.144	2.91e-19
EXOC1	1.93e-10	0.0920817	0.625	0.369	7.07e-06
CCPG1	2.67e-05	0.0920808	0.89	0.703	0.9761
RASSF7	4.61e-21	0.0920157	0.342	0.126	1.69e-16
CDKN1A	2.18e-06	0.0920132	0.793	0.581	0.0797407
EEA1	9.84e-09	0.0918268	0.759	0.521	0.000360202
AGL	1.3e-07	0.0917038	0.776	0.543	0.00474216
OXSR1	4.82e-17	0.0916913	0.471	0.22	1.76e-12
SGPL1	3.71e-13	0.0916618	0.564	0.303	1.36e-08
COPG1	6.79e-20	0.091553	0.411	0.173	2.49e-15
TNFRSF21	1.68e-16	0.0914948	0.371	0.162	6.14e-12
ALG3	1.97e-17	0.0914492	0.398	0.176	7.21e-13
CNKSR3	1.21e-14	0.0913395	0.4	0.193	4.41e-10
CPNE2	1.72e-18	0.0913178	0.346	0.137	6.31e-14
MYO1C	2.72e-07	0.0912949	0.527	0.319	0.0099489
DUSP22	2e-19	0.091294	0.361	0.144	7.34e-15
ABCD3	2.24e-10	0.0912262	0.664	0.397	8.2e-06
PHF8	1.33e-16	0.0912033	0.431	0.198	4.88e-12
EMC9	1.24e-19	0.0911913	0.28	0.098	4.55e-15
UBAP2L	3.63e-10	0.0911777	0.595	0.35	1.33e-05
XDH	1.03e-27	0.0911741	0.222	0.047	3.77e-23
GALNT6	2.12e-10	0.0910815	0.222	0.101	7.76e-06
SNX4	2.64e-19	0.090942	0.512	0.23	9.66e-15
RPL26L1	4.26e-08	0.0909123	0.72	0.474	0.00156086
NOTCH2	1.89e-22	0.0908389	0.407	0.16	6.93e-18
SNU13	3.74e-05	0.0907725	0.944	0.773	1
CCDC137	7.67e-13	0.0907452	0.514	0.272	2.81e-08
ECPAS	2.29e-16	0.0906965	0.51	0.249	8.39e-12
OPA1	3.83e-14	0.0906454	0.56	0.293	1.4e-09
CASP6	1.02e-06	0.0906367	0.234	0.125	0.0373392
C1orf122	1.04e-09	0.0906189	0.749	0.483	3.81e-05
CASK	2.17e-10	0.0904718	0.656	0.39	7.96e-06
RPL37A	1.05e-06	0.0903962	0.998	0.986	0.0385054
TMEM256	2.85e-07	0.0902509	0.811	0.563	0.0104491
FAM83H	9.02e-18	0.0902429	0.434	0.194	3.3e-13
ADD3	3.54e-08	0.0901401	0.774	0.512	0.00129396
MICU1	4.19e-10	0.0901249	0.558	0.317	1.53e-05
CORO1B	1.02e-10	0.0900945	0.668	0.393	3.74e-06
CHAF1A	7.33e-15	0.0900578	0.236	0.09	2.68e-10
CAMK1D	1.27e-39	0.0899706	0.421	0.12	4.66e-35
OAZ1	2.4e-05	0.0899628	0.998	0.967	0.877897
GTPBP4	3.71e-13	0.0899616	0.514	0.27	1.36e-08
EXOC3	4.33e-14	0.0899565	0.562	0.296	1.58e-09
AC009133.1	2.01e-17	0.0899511	0.299	0.117	7.36e-13
AARS	2.78e-09	0.0899268	0.322	0.164	0.0001018
NWD1	6.12e-11	0.0899058	0.548	0.326	2.24e-06
NT5DC2	1.19e-11	0.0896824	0.622	0.361	4.34e-07
SLC25A13	5.92e-23	0.0896102	0.4	0.152	2.17e-18
SNHG16	1.42e-06	0.089602	0.815	0.599	0.0518303
CCDC47	8.64e-07	0.0895215	0.915	0.705	0.0316083
CD59	5.39e-05	0.0894916	0.917	0.77	1
DCAF7	2.58e-09	0.0893221	0.699	0.426	9.44e-05
BOLA2B	5.32e-19	0.0893189	0.28	0.099	1.95e-14
PSME3	6.76e-17	0.0891285	0.425	0.19	2.48e-12
AK1	1.01e-20	0.089113	0.444	0.193	3.69e-16
AP3B1	1.1e-11	0.0890917	0.573	0.317	4.04e-07
LINC01503	2.93e-15	0.0890612	0.423	0.196	1.07e-10
MTDH	5.45e-05	0.0889639	0.956	0.848	1
SLC8B1	5.04e-12	0.0888475	0.29	0.132	1.84e-07
MRPL51	0.000829857	0.088815	0.932	0.773	1
TTC39C	4.55e-13	0.0887963	0.529	0.279	1.67e-08
PAFAH1B3	7.34e-14	0.0887887	0.51	0.261	2.69e-09
HLA-F	6.08e-10	0.0887189	0.56	0.323	2.22e-05
DMAC1	4.66e-06	0.0884904	0.805	0.612	0.170694
BICDL1	8.11e-18	0.0884236	0.332	0.133	2.97e-13
COQ2	4.64e-18	0.0883781	0.392	0.165	1.7e-13
ACSM3	3.85e-18	0.0883596	0.311	0.118	1.41e-13
UCHL5	1.18e-13	0.088344	0.432	0.214	4.33e-09
ANKLE2	2.92e-09	0.0883336	0.697	0.416	0.000107038
DGUOK-AS1	2.87e-20	0.0882088	0.23	0.069	1.05e-15
FLNB	4.93e-10	0.0881907	0.635	0.374	1.8e-05
MRPL33	6.36e-08	0.08807	0.938	0.734	0.0023278
COPS9	7.89e-06	0.0880278	0.938	0.778	0.288723
GBF1	1.3e-17	0.0879371	0.423	0.186	4.76e-13
HADHB	8.36e-10	0.0877594	0.693	0.429	3.06e-05
MRPL16	4.06e-13	0.0875899	0.598	0.322	1.49e-08
RNPEP	3.05e-15	0.0873891	0.463	0.226	1.12e-10
FAF1	4.59e-15	0.0873739	0.685	0.352	1.68e-10
DNAJC17	9.17e-14	0.087367	0.492	0.251	3.36e-09
EGLN2	6e-13	0.0872871	0.649	0.369	2.2e-08
LZTS3	1.13e-17	0.0872109	0.349	0.145	4.13e-13
TP53	9.36e-16	0.0871643	0.475	0.226	3.42e-11
PCCA-DT	3.49e-17	0.0871381	0.442	0.199	1.28e-12
ERH	0.000186756	0.0871291	0.946	0.799	1
ACER3	9.6e-19	0.0870547	0.461	0.204	3.51e-14
C1orf53	1.41e-20	0.0869386	0.201	0.053	5.15e-16
LSM7	6.03e-05	0.0868398	0.931	0.764	1
GNA11	1.67e-14	0.0867541	0.444	0.22	6.1e-10
AL390719.2	3.28e-25	0.0867451	0.216	0.051	1.2e-20
SHTN1	1.33e-10	0.0867415	0.595	0.353	4.88e-06
PNP	1.39e-16	0.0866889	0.324	0.134	5.09e-12
FAM50A	2.9e-13	0.0865738	0.494	0.26	1.06e-08
ZC3H12A	5.22e-11	0.0865597	0.649	0.387	1.91e-06
ACBD5	8.67e-16	0.0865152	0.496	0.238	3.17e-11
IRF6	3.04e-05	0.0863587	0.869	0.652	1
MAP2K2	1.52e-06	0.0863556	0.847	0.609	0.0555474
TIMM50	7.51e-18	0.0863539	0.375	0.155	2.75e-13
SNF8	2.07e-06	0.0862804	0.73	0.5	0.0757171
ITGB6	2.88e-15	0.0862736	0.317	0.135	1.06e-10
NR3C2	2.28e-18	0.0862319	0.334	0.133	8.35e-14
MAPK13	2.21e-12	0.0861584	0.577	0.315	8.1e-08
AL451165.2	1.24e-14	0.0859125	0.346	0.155	4.55e-10
TSTD1	1.25e-05	0.0856499	0.946	0.787	0.45775
ZNF552	6.82e-14	0.0855014	0.305	0.136	2.5e-09
RBBP4	3.62e-05	0.0854566	0.809	0.605	1
E2F3	1.57e-25	0.0854495	0.247	0.065	5.74e-21
PRXL2A	2.34e-05	0.0854199	0.923	0.733	0.857734
SLC37A1	3.53e-10	0.0853956	0.272	0.131	1.29e-05
ARFGEF1	9.85e-09	0.0853848	0.741	0.484	0.000360696
RORA	2.79e-09	0.0849309	0.541	0.322	0.000102029
LRCH4	6.02e-14	0.0848532	0.465	0.229	2.2e-09
TMEM38A	2.22e-18	0.0848455	0.22	0.069	8.11e-14
CRNDE	2.67e-09	0.0848127	0.276	0.144	9.77e-05
PIR	5.64e-16	0.0847916	0.471	0.225	2.07e-11
LARGE2	2.23e-18	0.0846919	0.295	0.111	8.15e-14
SP140L	4.24e-19	0.0845244	0.27	0.093	1.55e-14
HSPA14.1	3.81e-16	0.0844249	0.32	0.133	1.39e-11
CRLS1	3.58e-12	0.0844096	0.514	0.269	1.31e-07
MPHOSPH6	1.86e-08	0.0844035	0.764	0.483	0.000679668
CBLC	9.35e-21	0.0843623	0.236	0.071	3.42e-16
TFEB	3.53e-21	0.0843421	0.365	0.139	1.29e-16
SH3PXD2B	3.76e-18	0.0843413	0.33	0.133	1.38e-13
PPP2R1A	1.68e-10	0.084322	0.62	0.361	6.17e-06
HRAS	7.25e-11	0.0842018	0.822	0.512	2.65e-06
SUPV3L1	1.95e-10	0.0841865	0.313	0.151	7.14e-06
DAAM1	1.45e-07	0.0840764	0.693	0.467	0.00532529
EIF4E	1.32e-09	0.0840285	0.683	0.407	4.83e-05
PHLPP1	8.83e-20	0.0840065	0.357	0.139	3.23e-15
GBA2	1.42e-20	0.0839719	0.332	0.122	5.19e-16
TRAP1	5.3e-10	0.0839452	0.471	0.258	1.94e-05
DAP3	1.7e-08	0.0837476	0.71	0.44	0.000622492
HDGF	0.000161825	0.0837458	0.863	0.652	1
CAMSAP1	1.58e-20	0.0837431	0.405	0.164	5.8e-16
TLCD3A	2.34e-20	0.0837136	0.274	0.092	8.57e-16
RER1	1.07e-06	0.0836452	0.826	0.608	0.0393191
HDAC2	2.47e-09	0.0834968	0.741	0.475	9.03e-05
MAP1LC3B	7.4e-06	0.0833489	0.838	0.63	0.270738
ZNF655	5.48e-07	0.0833285	0.737	0.489	0.0200682
KHSRP	3.82e-09	0.0832035	0.633	0.38	0.000139989
NECTIN2	2.68e-14	0.0831534	0.461	0.229	9.82e-10
DIS3	1.08e-08	0.0831495	0.625	0.388	0.000393944
FOXC1	6.1e-10	0.0830055	0.384	0.21	2.23e-05
NCAPD2	2.16e-09	0.0829402	0.276	0.141	7.91e-05
PRPF40A	9.75e-07	0.0829366	0.888	0.679	0.0356981
JOSD1	1.13e-08	0.0828552	0.718	0.457	0.000414247
MCCC2	8.81e-13	0.0827592	0.492	0.258	3.23e-08
IL13RA1	3.64e-24	0.0827261	0.392	0.144	1.33e-19
BAK1	1.85e-08	0.0826889	0.243	0.121	0.000675289
FAM162A	0.000534911	0.0826396	0.94	0.755	1
TMEM54	3.41e-07	0.0825193	0.662	0.422	0.012466
CTSA	5.73e-13	0.0825151	0.514	0.273	2.1e-08
IVNS1ABP	6.45e-13	0.0824604	0.849	0.592	2.36e-08
CREG1	3.31e-08	0.0823882	0.846	0.572	0.00121188
C1orf210	3.68e-29	0.0823721	0.218	0.043	1.35e-24
TMUB1	1.2e-18	0.0823646	0.473	0.208	4.4e-14
FAHD1	1.02e-16	0.0823297	0.357	0.149	3.72e-12
TFDP1	7.71e-13	0.0822574	0.492	0.261	2.82e-08
LMNA	4.04e-05	0.0821888	0.969	0.895	1
TIMM17A	1.46e-15	0.0821543	0.448	0.214	5.33e-11
TMEM50A	1.09e-05	0.0821359	0.857	0.635	0.399079
NIPAL3	5.29e-13	0.0820262	0.434	0.219	1.93e-08
MANF	1.24e-08	0.0819467	0.653	0.425	0.000453154
ADSL	1.26e-11	0.0819313	0.423	0.212	4.6e-07
FAM83G	1.62e-20	0.081916	0.263	0.085	5.93e-16
DHX32	5.29e-17	0.0818813	0.403	0.176	1.94e-12
RBBP7	0.000267596	0.0818465	0.865	0.664	1
FNTA	4.46e-09	0.0818149	0.649	0.383	0.000163375
SMIM31	2.12e-18	0.0817703	0.268	0.094	7.75e-14
DCTN2	1.89e-08	0.0817483	0.697	0.43	0.000692844
ZFPM1	6.24e-16	0.0817199	0.514	0.244	2.28e-11
FBXL8	2.62e-20	0.0816762	0.257	0.081	9.59e-16
LINC00963	8.13e-09	0.0816408	0.72	0.459	0.00029745
AGPS	3.55e-17	0.0816399	0.382	0.162	1.3e-12
OLA1	2.91e-07	0.0816117	0.776	0.519	0.0106388
PMAIP1	1.56e-07	0.081529	0.817	0.621	0.00572072
SEH1L	1.61e-13	0.0814809	0.376	0.178	5.9e-09
EEF1B2	0.00558281	0.0814524	0.992	0.977	1
PSME1	8.81e-05	0.0813505	0.95	0.815	1
UBE2A	1.99e-07	0.0813228	0.577	0.351	0.00727954
KMT5A	3.66e-11	0.0811778	0.714	0.428	1.34e-06
KIAA1324	5.94e-15	0.0810007	0.432	0.215	2.17e-10
WWC1	5.31e-19	0.0809557	0.301	0.111	1.94e-14
KLHL21	3.29e-08	0.0809279	0.523	0.306	0.0012037
C19orf48	1.04e-12	0.0809264	0.38	0.188	3.82e-08
DNAJB1	1.48e-07	0.0808584	0.95	0.818	0.00540768
ISG20	4.89e-24	0.0807957	0.276	0.086	1.79e-19
LINC00511	4.88e-06	0.080722	0.681	0.446	0.178755
MGMT	2.83e-07	0.0806938	0.757	0.501	0.0103589
SHROOM3	8.1e-18	0.0806456	0.305	0.121	2.96e-13
SNN	6.41e-21	0.0806328	0.363	0.14	2.35e-16
CLCN5	8.27e-18	0.0806127	0.266	0.095	3.03e-13
GNE	8.28e-14	0.0806119	0.293	0.128	3.03e-09
FAM110A	5.68e-17	0.0805579	0.413	0.181	2.08e-12
CASC4	1.12e-06	0.0805219	0.724	0.472	0.0408439
AC005261.1	2.23e-07	0.0804265	0.651	0.425	0.00814444
OSBPL10	8.33e-17	0.0804068	0.305	0.122	3.05e-12
POP4	1.53e-13	0.0804062	0.44	0.222	5.61e-09
ATP6V0E2	2.65e-17	0.0803948	0.239	0.082	9.72e-13
NPLOC4	8.86e-17	0.0803474	0.45	0.203	3.24e-12
MCTP1	1.96e-17	0.0803363	0.529	0.256	7.17e-13
MAP3K5	3.87e-12	0.0803154	0.591	0.326	1.42e-07
TRIM14	7.71e-14	0.0802774	0.458	0.226	2.82e-09
CSNK1E	2.43e-06	0.0801358	0.813	0.538	0.0890553
ABCC1	3.11e-17	0.0801319	0.307	0.12	1.14e-12
NBEA	1.17e-10	0.0800923	0.363	0.19	4.29e-06
SH3GLB2	4.4e-16	0.0800001	0.432	0.202	1.61e-11
CAB39L	7.59e-18	0.0799389	0.301	0.115	2.78e-13
CLTA	6.09e-05	0.0799225	0.977	0.888	1
SOX7	6.31e-09	0.0796773	0.373	0.207	0.000230932
KRTCAP3	3.83e-08	0.0796748	0.718	0.464	0.00140309
METTL7A	0.000361666	0.0796715	0.89	0.682	1
LRP10	1.45e-11	0.0796265	0.795	0.493	5.31e-07
2021-03-09	6.48e-16	0.0795849	0.423	0.196	2.37e-11
EXOSC4	2.51e-16	0.0795806	0.39	0.172	9.2e-12
ZNF593	3.84e-10	0.0795094	0.606	0.344	1.41e-05
DNAJB6	0.000362361	0.0794889	0.873	0.697	1
FLII	7.75e-11	0.0794673	0.577	0.333	2.84e-06
SERPINB6	2.17e-09	0.0793653	0.685	0.424	7.96e-05
ANKRD28	2.09e-12	0.0793572	0.415	0.212	7.65e-08
Z82215.1	0.000902765	0.0793467	0.201	0.126	1
DDX52	9.62e-09	0.0792665	0.616	0.374	0.000352194
CHMP4C	5.17e-15	0.0790939	0.44	0.212	1.89e-10
PTTG1IP	8.79e-08	0.0789683	0.786	0.5	0.00321824
MRPL20	3.36e-05	0.0788862	0.925	0.739	1
BLVRA	2.07e-12	0.0787729	0.571	0.309	7.58e-08
CEP170B	1.88e-13	0.0787623	0.28	0.116	6.9e-09
NUP50	1.7e-14	0.0787374	0.631	0.34	6.21e-10
MRPL32	1.73e-07	0.0786765	0.697	0.432	0.00634476
ULK3	3.36e-18	0.0785714	0.249	0.084	1.23e-13
NFIA	0.000585681	0.0785564	0.95	0.868	1
GLYR1	3.95e-12	0.0784762	0.647	0.356	1.45e-07
CCDC12	5.94e-08	0.0784555	0.72	0.456	0.00217432
CIAO2B	8.23e-06	0.0783746	0.799	0.543	0.301354
EIF3F	5.39e-05	0.0782919	0.983	0.889	1
VPS28	6.74e-06	0.0782303	0.921	0.708	0.246841
C3	1.65e-07	0.0781976	0.458	0.292	0.00602552
SLC44A3	3.74e-07	0.0781421	0.228	0.12	0.0137045
GUF1	1.42e-15	0.0781013	0.359	0.159	5.2e-11
DNAJC3	7.65e-08	0.078099	0.788	0.527	0.00280004
TMEM183A	5.44e-09	0.0780965	0.625	0.38	0.000199063
SPAST	3.24e-13	0.0780481	0.473	0.244	1.19e-08
TRIM59	2.2e-12	0.0780239	0.261	0.112	8.07e-08
EPS8L1	3.74e-19	0.0778794	0.22	0.067	1.37e-14
PTPMT1	3.6e-14	0.0778355	0.444	0.217	1.32e-09
GABPB1-IT1	5.89e-15	0.077828	0.332	0.144	2.16e-10
CAP1	5.61e-15	0.0777806	0.836	0.521	2.05e-10
AKR7A2	0.000274545	0.0777159	0.736	0.509	1
GORASP2	2.43e-12	0.0777027	0.506	0.265	8.88e-08
HMOX2	9.57e-16	0.0776723	0.533	0.262	3.5e-11
AC090114.2	3.1e-16	0.0776389	0.257	0.095	1.14e-11
UTRN	1.2e-07	0.0776303	0.774	0.526	0.00437532
PSMD13	2e-10	0.077539	0.697	0.407	7.32e-06
PRADC1	9.29e-19	0.0774977	0.405	0.169	3.4e-14
MRPL34	9.14e-06	0.0774839	0.629	0.413	0.334437
USP7	4.97e-13	0.0774792	0.62	0.334	1.82e-08
NGLY1	2.4e-14	0.077372	0.486	0.244	8.79e-10
NEBL	4.38e-12	0.0773097	0.485	0.259	1.6e-07
USO1	1.22e-07	0.077287	0.66	0.41	0.00447323
PDZD11	1.35e-13	0.0772423	0.458	0.229	4.93e-09
CIAPIN1	1.53e-15	0.0770683	0.324	0.137	5.59e-11
CCDC167	1.18e-12	0.0770458	0.361	0.172	4.32e-08
TMCO6	2.46e-20	0.0769784	0.226	0.066	9.01e-16
PBDC1	5.71e-11	0.0768708	0.55	0.301	2.09e-06
PPFIA1	3.66e-11	0.0768292	0.618	0.343	1.34e-06
RABL6	2.96e-13	0.0768133	0.602	0.329	1.08e-08
ACADM	1.32e-08	0.0767889	0.683	0.422	0.000483831
BUD23	5.6e-11	0.0767552	0.743	0.437	2.05e-06
OGDH	4.26e-13	0.0767239	0.438	0.223	1.56e-08
NOP10	1.21e-07	0.0767118	0.822	0.56	0.00443098
MTLN	1.89e-09	0.0765809	0.734	0.446	6.9e-05
TMEM14B	4.25e-07	0.0765761	0.886	0.66	0.0155488
CKAP5	2.76e-11	0.076523	0.479	0.26	1.01e-06
RAB14	9.79e-05	0.0764686	0.963	0.783	1
SELENON	2.99e-12	0.076417	0.541	0.294	1.09e-07
WDR47	6e-13	0.0764153	0.431	0.216	2.2e-08
TSR1	5.12e-16	0.0764129	0.546	0.265	1.88e-11
BUD31	6.06e-06	0.0764026	0.805	0.583	0.221918
LMTK2	2.16e-16	0.0763391	0.353	0.153	7.91e-12
MRPL19	5.89e-10	0.0761356	0.656	0.386	2.16e-05
CPSF2	2.46e-12	0.076091	0.436	0.232	9.01e-08
CMTM4	3.44e-16	0.0760671	0.328	0.139	1.26e-11
DNMBP	5.55e-16	0.0760638	0.282	0.112	2.03e-11
PSMC5	0.00015266	0.0758913	0.913	0.74	1
CAPRIN1	3.16e-06	0.0757869	0.793	0.537	0.115678
LARS	4.1e-07	0.0757712	0.836	0.589	0.0150128
MINDY2	3.22e-06	0.075712	0.751	0.506	0.117915
DENND2D	3.67e-15	0.0756533	0.351	0.155	1.34e-10
TLR5	4.87e-12	0.0755957	0.303	0.141	1.78e-07
DTX4	3.71e-13	0.0755712	0.34	0.158	1.36e-08
FBXO27	8.99e-18	0.0755703	0.272	0.098	3.29e-13
GYPC	3e-11	0.0755576	0.506	0.281	1.1e-06
FHDC1	1.78e-19	0.0755477	0.27	0.091	6.52e-15
YARS	1.37e-13	0.0755235	0.375	0.178	5.02e-09
SYNCRIP	3.03e-05	0.0755151	0.84	0.612	1
TIMM17B	7.87e-10	0.0754318	0.593	0.342	2.88e-05
MIDN	1.72e-05	0.0753094	0.948	0.818	0.629636
TAF9	5.31e-13	0.0752575	0.514	0.272	1.94e-08
LARP1B	6.09e-15	0.0752142	0.388	0.18	2.23e-10
TRIM16	1.78e-14	0.0751144	0.255	0.101	6.53e-10
GNPTAB	9.76e-11	0.0750742	0.635	0.37	3.57e-06
DHRS1	2.6e-13	0.074977	0.459	0.23	9.5e-09
PAXIP1-AS1	2.85e-18	0.0749127	0.338	0.134	1.04e-13
MAPK6	5.76e-13	0.0748997	0.502	0.262	2.11e-08
STX11	1.24e-24	0.0748635	0.212	0.05	4.54e-20
NAV2	2.6e-16	0.0748605	0.253	0.094	9.5e-12
GDI2	5.18e-05	0.0747946	0.851	0.652	1
MTHFD2L	6.99e-14	0.0747154	0.419	0.205	2.56e-09
HDHD3	2.02e-17	0.0746732	0.386	0.166	7.39e-13
NEMF	3.75e-07	0.0746569	0.687	0.44	0.0137324
GBP3	1.32e-12	0.0745671	0.334	0.158	4.84e-08
OSBPL3	6.33e-17	0.0745634	0.295	0.113	2.32e-12
HTATSF1	3.56e-08	0.0745398	0.741	0.474	0.00130204
RREB1	2.39e-11	0.0744272	0.6	0.342	8.73e-07
BUB3	4.8e-07	0.0743849	0.668	0.424	0.0175547
VPS13D	5.7e-12	0.0743538	0.581	0.322	2.09e-07
STOX2	4.62e-14	0.0743272	0.438	0.212	1.69e-09
SH3BGRL2	3.21e-20	0.0743247	0.232	0.07	1.18e-15
CYB561D2	3.66e-17	0.0742942	0.384	0.167	1.34e-12
SF3B3	2.22e-10	0.0742873	0.529	0.306	8.14e-06
PDCD6IP	3.56e-05	0.0742544	0.778	0.528	1
PGM2	1.54e-17	0.0742489	0.346	0.14	5.64e-13
ANTKMT	3.73e-14	0.0742445	0.485	0.243	1.36e-09
ERP44	1.03e-07	0.0742128	0.724	0.457	0.00376086
DAP	6.83e-10	0.0742037	0.668	0.397	2.5e-05
LARP1	6.98e-08	0.0741979	0.768	0.5	0.00255567
EMC7	4.65e-05	0.0740616	0.707	0.47	1
ALG6	5.29e-18	0.0740609	0.259	0.09	1.93e-13
PGM1	7.97e-16	0.0740567	0.434	0.199	2.92e-11
ZC3H4	1.96e-14	0.0739453	0.485	0.24	7.16e-10
TMEM254	8.91e-15	0.0739345	0.253	0.1	3.26e-10
SIL1	1.41e-15	0.0739336	0.523	0.258	5.14e-11
MIF4GD	1.11e-18	0.0737592	0.334	0.129	4.07e-14
SPTBN2	3.49e-20	0.073741	0.261	0.084	1.28e-15
GPS1	2.1e-15	0.0737264	0.419	0.19	7.68e-11
TOP2B	3.14e-06	0.0736978	0.782	0.517	0.11492
USF2	1.42e-09	0.0736829	0.597	0.349	5.18e-05
LINC02245	5.79e-22	0.0736705	0.207	0.052	2.12e-17
ARPC1A	3.52e-07	0.0736609	0.836	0.582	0.012881
HMBS	1.4e-17	0.0736276	0.249	0.086	5.12e-13
CEP85L	3.3e-10	0.073517	0.544	0.308	1.21e-05
PRSS36	3.59e-22	0.0734995	0.243	0.069	1.31e-17
KEAP1	3.87e-13	0.0733308	0.444	0.222	1.41e-08
MALL	1.51e-18	0.0733105	0.212	0.063	5.54e-14
COPZ2	1e-14	0.0732566	0.444	0.211	3.67e-10
ZDHHC5	3.61e-13	0.0732311	0.512	0.268	1.32e-08
LSM2	8.78e-06	0.0731534	0.726	0.477	0.321325
TMEM219	6.16e-05	0.073	0.869	0.649	1
SUN1	3.23e-10	0.0729565	0.666	0.393	1.18e-05
USP22	1.49e-06	0.0729256	0.813	0.562	0.0547036
EIF5B	1.99e-05	0.0728975	0.917	0.698	0.728336
KIAA0100	2.63e-11	0.0728124	0.452	0.246	9.61e-07
KDM4A	2.79e-09	0.0727902	0.44	0.246	0.000102169
HCCS	1.01e-18	0.0727608	0.392	0.162	3.69e-14
ADORA2B	3.26e-11	0.072711	0.403	0.209	1.19e-06
EIF2AK3	3.87e-14	0.072704	0.361	0.165	1.42e-09
TMEM260	7.31e-15	0.072703	0.382	0.174	2.67e-10
NUDT4	1.43e-08	0.0726772	0.772	0.493	0.000522973
RASAL2	4.2e-14	0.0726631	0.488	0.244	1.54e-09
STRAP	8.79e-09	0.0723193	0.782	0.51	0.000321774
TMBIM1	2.39e-10	0.0723057	0.624	0.361	8.75e-06
MRPS17	6.14e-14	0.0722762	0.469	0.233	2.25e-09
PDAP1	0.00028392	0.072187	0.907	0.684	1
ZNF561	4.45e-16	0.0721204	0.49	0.231	1.63e-11
RCN2	2.69e-05	0.0720701	0.855	0.637	0.986388
SELENOI	1.91e-16	0.0720096	0.359	0.152	6.98e-12
SSRP1	4.13e-09	0.0719361	0.676	0.406	0.000151006
ADIPOR1	3.35e-13	0.0719314	0.637	0.341	1.22e-08
EID2	1.73e-12	0.071843	0.317	0.148	6.35e-08
RUNX2	7.23e-15	0.071747	0.363	0.165	2.64e-10
HEXB	5.66e-11	0.0717362	0.622	0.351	2.07e-06
TOMM40	1.98e-11	0.0717347	0.602	0.331	7.23e-07
NDUFAF4	2.22e-12	0.0716074	0.413	0.205	8.14e-08
ATP6V1H	1.19e-10	0.0714476	0.521	0.291	4.37e-06
EIF1AY	7.39e-11	0.0714333	0.288	0.137	2.71e-06
CIAO2A	2.2e-09	0.0712438	0.396	0.219	8.04e-05
TP53INP2	1.58e-17	0.0712191	0.338	0.137	5.77e-13
TMEM164	2.7e-20	0.071211	0.237	0.073	9.89e-16
NIPSNAP2	1.35e-06	0.0711036	0.792	0.535	0.0492405
AIMP2	2.05e-19	0.0710846	0.334	0.128	7.49e-15
FDXR	5.18e-17	0.0710232	0.405	0.179	1.9e-12
RBX1	0.000223674	0.0709824	0.948	0.792	1
KDELR2	4.11e-05	0.0709801	0.764	0.543	1
HINT2	5.59e-07	0.0709394	0.726	0.479	0.0204586
CHMP4A	5.41e-09	0.0709224	0.736	0.447	0.000197971
CIPC	1.59e-14	0.0708901	0.392	0.184	5.82e-10
SCRIB	7.57e-19	0.0708727	0.332	0.127	2.77e-14
ZNF827	7.57e-10	0.0708335	0.44	0.25	2.77e-05
MYH9	5.3e-06	0.0708173	0.855	0.635	0.194162
CEP192	1.25e-13	0.0707935	0.347	0.161	4.57e-09
MASTL	1.87e-14	0.0707578	0.207	0.073	6.83e-10
ARHGAP35	5.94e-10	0.0707519	0.633	0.363	2.18e-05
MRPL3	4.21e-07	0.0707148	0.778	0.511	0.0153919
DSN1	1.19e-14	0.0706951	0.245	0.093	4.37e-10
TMC5	5.13e-18	0.0706136	0.214	0.07	1.88e-13
EPHB3	9.57e-14	0.070609	0.297	0.128	3.5e-09
RBFA	6.89e-13	0.0706048	0.465	0.238	2.52e-08
VPS13A	1.95e-10	0.0704116	0.535	0.308	7.15e-06
THAP9-AS1	4.35e-16	0.0702633	0.488	0.238	1.59e-11
RAB5B	2.81e-11	0.0701877	0.544	0.297	1.03e-06
SCPEP1	0.0034544	0.0701063	0.948	0.881	1
STK38L	2.74e-07	0.0700438	0.542	0.343	0.0100108
ANP32B	0.0218698	0.070009	0.952	0.83	1
ATG3	4.26e-08	0.0699597	0.666	0.415	0.00155981
MROH1	1.62e-16	0.0698955	0.282	0.109	5.92e-12
ALYREF	2.57e-10	0.0698698	0.488	0.28	9.41e-06
S100A2	0.00011088	0.0698224	0.959	0.979	1
TWF2	1.8e-14	0.0697295	0.438	0.208	6.58e-10
PDIA6	0.000519272	0.069716	0.959	0.834	1
PYM1	6.02e-11	0.0696013	0.504	0.27	2.2e-06
ACBD3	4.61e-05	0.0695705	0.782	0.562	1
EIF2S1	1.78e-13	0.0695272	0.633	0.337	6.53e-09
CPSF3	4.19e-12	0.069509	0.365	0.18	1.53e-07
CEP152	4.51e-13	0.0695034	0.201	0.075	1.65e-08
CHCHD5	5.39e-08	0.0694874	0.753	0.489	0.00197191
[truncated: 6,916 more rows]

## Sheet: Table 5
Differentially expressed genes in presbyosmic HBCs versus normosmic HBCs
Gene	p_val	avg_log2FC	pct.1	pct.2	p_val_adj
RPS4Y1	2.64e-86	1.43945	0.56	0.053	9.65e-82	Up-regulated in Presbyosmic
IFI6	2.28e-59	1.11643	0.608	0.236	8.34e-55
SYT8	2.61e-57	1.00919	0.649	0.299	9.57e-53
NTS	6.86e-38	0.983712	0.627	0.292	2.51e-33
LMNA	9.31e-53	0.970838	0.956	0.838	3.41e-48
CYP4B1	5.76e-52	0.892126	0.892	0.67	2.11e-47
MT1E	2.48e-31	0.88973	0.826	0.649	9.09e-27
KLF6	8.74e-33	0.888353	0.906	0.766	3.2e-28
CXCL2	2.86e-08	0.815275	0.433	0.312	0.00104602
MYC	2.84e-34	0.796869	0.817	0.634	1.04e-29
ZFP36	4.93e-59	0.781957	0.991	0.957	1.8e-54
ITPKC	1.45e-35	0.770723	0.54	0.271	5.3e-31
MT2A	1.8e-09	0.759555	0.856	0.743	6.57e-05
EMP1	2.29e-30	0.746658	0.549	0.287	8.38e-26
TACSTD2	1.63e-33	0.723685	0.958	0.884	5.95e-29
ANXA1	6.94e-31	0.72286	0.982	0.967	2.54e-26
SOCS3	2.5e-40	0.720203	0.967	0.871	9.14e-36
PMAIP1	2.14e-32	0.687523	0.749	0.535	7.84e-28
KLF4	6.66e-27	0.682888	0.896	0.805	2.44e-22
CDKN1A	1.14e-47	0.674457	0.741	0.447	4.18e-43
NFKBIA	1.16e-42	0.673679	0.96	0.805	4.24e-38
IRF1	5.38e-41	0.66127	0.766	0.474	1.97e-36
NCOA7	3.1e-19	0.656493	0.848	0.695	1.13e-14
HCAR2	6.03e-22	0.648037	0.681	0.477	2.21e-17
GPRC5A	1.95e-15	0.646925	0.482	0.304	7.12e-11
IFI27	1.07e-13	0.643127	0.723	0.604	3.92e-09
ELF3	1.14e-20	0.637808	0.806	0.672	4.18e-16
EFNA1	6.05e-34	0.627999	0.633	0.393	2.22e-29
JUND	1.04e-63	0.619566	0.998	0.967	3.79e-59
RHOB	8.69e-35	0.605439	0.936	0.82	3.18e-30
HSPA1B	4.92e-34	0.605233	0.808	0.63	1.8e-29
UBC	3.09e-58	0.59473	0.997	0.982	1.13e-53
FOSB	3.73e-44	0.592506	0.991	0.969	1.36e-39
DNAJB1	8.67e-28	0.58296	0.904	0.761	3.17e-23
KLF5	3.44e-36	0.577934	0.957	0.875	1.26e-31
SLPI	4.65e-05	0.577436	0.867	0.858	1
AC020916.1	3.69e-32	0.572132	0.952	0.893	1.35e-27
MAFF	1.68e-26	0.565195	0.762	0.578	6.16e-22
KRT17	2.55e-18	0.561831	0.974	0.926	9.34e-14
EZR	7.21e-25	0.560258	0.956	0.861	2.64e-20
SLC25A25	2.07e-16	0.552026	0.775	0.632	7.59e-12
CLDN4	2.51e-12	0.546502	0.79	0.662	9.19e-08
ERRFI1	3.7e-18	0.546372	0.816	0.683	1.35e-13
IER3	9.17e-22	0.543712	0.979	0.934	3.36e-17
HBEGF	5.03e-14	0.538898	0.386	0.228	1.84e-09
TUBB4B	3.14e-31	0.517067	0.937	0.87	1.15e-26
GADD45B	4.72e-21	0.510493	0.891	0.759	1.73e-16
ZFAND5	7.98e-27	0.505979	0.925	0.818	2.92e-22
NRARP	6.21e-23	0.505082	0.696	0.495	2.27e-18
SGK1	8.88e-26	0.504912	0.91	0.761	3.25e-21
SOX4	1.96e-09	0.489299	0.852	0.733	7.16e-05
SFN	6.85e-18	0.482998	0.88	0.741	2.51e-13
CLDN1	1.85e-18	0.482241	0.847	0.754	6.77e-14
VMP1	3.98e-22	0.48004	0.925	0.868	1.46e-17
AREG	7.33e-09	0.468797	0.453	0.314	0.000268445
CD81	4.55e-47	0.46577	0.992	0.959	1.67e-42
ATP1A1-AS1	1.21e-23	0.46522	0.412	0.186	4.44e-19
STOM	6.44e-20	0.464009	0.59	0.38	2.36e-15
LBH	6e-15	0.461588	0.59	0.414	2.2e-10
CAVIN2	5e-09	0.456547	0.313	0.19	0.000182872
KRT6A	0.0336608	0.45608	0.22	0.186	1
SERTAD1	7.76e-22	0.452497	0.828	0.652	2.84e-17
CALML3	2.51e-15	0.44077	0.329	0.165	9.18e-11
DUSP1	1.65e-24	0.440142	0.986	0.98	6.06e-20
PHLDA2	9.13e-12	0.433209	0.547	0.414	3.34e-07
TIPARP	9.6e-19	0.432795	0.809	0.672	3.51e-14
HSPB1	4.16e-14	0.413604	0.973	0.926	1.52e-09
KLF10	8.2e-23	0.411289	0.812	0.65	3e-18
GPX2	2.58e-12	0.410349	0.538	0.398	9.46e-08
DSP	2.14e-15	0.408997	0.917	0.858	7.82e-11
ATP1A1	5.09e-23	0.407106	0.977	0.914	1.86e-18
CDC42EP4	1.22e-16	0.407076	0.699	0.541	4.45e-12
KLF2	1.47e-14	0.406747	0.697	0.558	5.37e-10
RPS10	1.04e-41	0.406078	0.992	0.965	3.82e-37
CP	7.99e-15	0.40411	0.375	0.196	2.93e-10
TRIB1	4.24e-17	0.40029	0.66	0.5	1.55e-12
TM4SF1	3.43e-06	0.400231	0.505	0.414	0.125419
CEBPD	3.02e-15	0.39603	0.99	0.957	1.1e-10
LSP1	1.15e-70	0.392267	0.587	0.144	4.22e-66
IFITM3	7.23e-14	0.39139	0.968	0.911	2.65e-09
LDLR	3.53e-17	0.391261	0.709	0.546	1.29e-12
CD9	2.17e-32	0.390188	0.997	0.959	7.95e-28
GDF15	1.88e-10	0.38977	0.21	0.092	6.87e-06
AMD1	7.83e-22	0.389707	0.886	0.772	2.87e-17
SERPINF1	9.67e-20	0.385714	0.986	0.941	3.54e-15
DNAJA1	1.37e-12	0.385227	0.904	0.848	5.02e-08
BRD2	7.34e-20	0.382792	0.867	0.764	2.69e-15
YBX3	5.41e-23	0.381337	0.972	0.893	1.98e-18
SDC4	1.21e-13	0.375039	0.733	0.612	4.41e-09
GLTP	1.72e-20	0.374839	0.865	0.711	6.28e-16
SCPEP1	1.17e-20	0.374303	0.93	0.842	4.27e-16
ANXA2	3.6e-16	0.374183	0.985	0.95	1.32e-11
JDP2	3.73e-10	0.373967	0.588	0.459	1.37e-05
MMP1	1.05e-31	0.372326	0.298	0.059	3.84e-27
ADRB2	3.68e-13	0.371449	0.549	0.389	1.35e-08
HSPA1A	2.49e-13	0.370395	0.931	0.858	9.11e-09
TGIF1	1.64e-16	0.367442	0.777	0.635	5.99e-12
BHLHE40	8.87e-13	0.365814	0.825	0.736	3.25e-08
FAM133B	1.7e-15	0.364443	0.981	0.924	6.23e-11
CLCA4	9e-09	0.364263	0.204	0.101	0.000329576
MAFB	1.93e-10	0.362826	0.53	0.375	7.08e-06
POSTN	0.00525262	0.362646	0.79	0.781	1
SAA1	0.0135072	0.361565	0.214	0.276	1
ADH1C	2.42e-15	0.360854	0.891	0.754	8.85e-11
KLF9	4.81e-18	0.356221	0.772	0.597	1.76e-13
RAB3B	1.94e-11	0.355189	0.372	0.224	7.09e-07
ZFP36L2	1.22e-07	0.354614	0.987	0.942	0.00445107
UBALD2	1.27e-19	0.353264	0.592	0.398	4.63e-15
AHR	3.64e-12	0.351223	0.769	0.683	1.33e-07
AQP3	9.09e-14	0.350408	0.998	0.957	3.33e-09
DDX3Y	3.47e-42	0.349846	0.35	0.046	1.27e-37
TUBB2A	6.38e-13	0.349686	0.552	0.396	2.33e-08
WEE1	2.4e-09	0.349326	0.795	0.695	8.8e-05
TOB1	1.34e-13	0.34643	0.937	0.868	4.9e-09
F11R	4.38e-20	0.341916	0.81	0.695	1.6e-15
ARG2	4.25e-13	0.341902	0.516	0.366	1.56e-08
SPARCL1	1.01e-07	0.340319	0.432	0.317	0.0036797
MIDN	4.23e-22	0.339489	0.882	0.804	1.55e-17
CEBPB	3.51e-21	0.339409	0.942	0.861	1.28e-16
TRIM29	1.59e-17	0.336745	0.884	0.804	5.83e-13
UGDH	4.51e-11	0.336067	0.7	0.581	1.65e-06
RAP2B	1.02e-14	0.33544	0.679	0.53	3.72e-10
KLK11	3.35e-14	0.334247	0.547	0.383	1.23e-09
TUBA1C	2.47e-17	0.33224	0.741	0.568	9.04e-13
SDC1	1.49e-18	0.331925	0.82	0.693	5.47e-14
CTSB	3.34e-13	0.331638	0.836	0.729	1.22e-08
GADD45A	1.57e-05	0.330633	0.628	0.536	0.575531
B3GNT5	1.22e-10	0.330507	0.529	0.381	4.47e-06
PERP	6.7e-27	0.328429	0.997	0.96	2.45e-22
CNN3	3.73e-13	0.326852	0.884	0.799	1.36e-08
EIF1	1.63e-26	0.326157	0.999	0.98	5.97e-22
SERPINE1	0.000114179	0.325842	0.288	0.211	1
CCNL1	2.99e-13	0.325214	0.972	0.924	1.09e-08
ERF	4.43e-13	0.323621	0.682	0.523	1.62e-08
SPOCK3	6.29e-19	0.322904	0.402	0.2	2.3e-14
SERPINB5	3.52e-10	0.322695	0.467	0.342	1.29e-05
BTG2	1.38e-09	0.321697	0.991	0.967	5.04e-05
JUN	8.22e-09	0.319936	0.997	0.969	0.000300928
AHNAK	4.13e-10	0.31847	0.969	0.927	1.51e-05
INTS6	2.78e-09	0.31755	0.807	0.668	0.000101929
EIF5	2.03e-18	0.31619	0.886	0.759	7.44e-14
DAPL1	5.21e-12	0.310455	0.754	0.635	1.91e-07
BAIAP2	3.14e-18	0.310199	0.55	0.36	1.15e-13
EPHA2	1.32e-13	0.309308	0.535	0.375	4.82e-09
NUDT14	4.93e-23	0.308213	0.628	0.384	1.81e-18
EIF4A1	6.21e-17	0.304841	0.978	0.927	2.27e-12
MT-ND4	1.29e-37	0.304591	0.997	0.99	4.74e-33
SRSF2	1e-15	0.303147	0.901	0.82	3.66e-11
ZC3H12A	2.3e-14	0.301648	0.521	0.347	8.44e-10
HSPA8	1.03e-10	0.299957	0.928	0.84	3.78e-06
HEXIM1	6.69e-12	0.299925	0.651	0.479	2.45e-07
PIM3	1.36e-13	0.298645	0.67	0.526	4.97e-09
CEMIP2	3.74e-12	0.297532	0.587	0.413	1.37e-07
IRS2	1.24e-14	0.297431	0.688	0.553	4.54e-10
CLEC2B	4.85e-06	0.294633	0.68	0.614	0.177655
PLK3	3.4e-15	0.292355	0.464	0.29	1.24e-10
RGCC	0.00276963	0.292187	0.274	0.21	1
MAP3K8	2.63e-14	0.292114	0.421	0.256	9.63e-10
GSTP1	1.09e-07	0.290131	0.993	0.974	0.00399301
MIR22HG	2.52e-12	0.289002	0.759	0.655	9.24e-08
JUNB	1.51e-15	0.288698	0.997	0.99	5.53e-11
RRBP1	4.61e-11	0.286355	0.807	0.701	1.69e-06
NFIC	3.9e-14	0.284904	0.925	0.848	1.43e-09
ASRGL1	4.11e-10	0.282816	0.578	0.441	1.51e-05
MX1	1.82e-07	0.282736	0.479	0.376	0.00667323
LAMC2	3.13e-08	0.282326	0.396	0.276	0.00114452
ODC1	8.64e-05	0.282156	0.473	0.389	1
FBXO32	3.85e-07	0.28159	0.513	0.401	0.0140928
CSNK1A1	2.02e-15	0.281337	0.936	0.858	7.38e-11
LRG1	2.52e-06	0.279832	0.474	0.373	0.0921995
BIRC3	2.87e-06	0.279712	0.472	0.36	0.105131
TNFRSF12A	1.63e-10	0.279554	0.455	0.307	5.95e-06
ASS1	6.99e-12	0.279438	0.357	0.21	2.56e-07
EGR1	1.27e-07	0.278534	0.992	0.959	0.00465513
SERPINB13	1.21e-07	0.278224	0.329	0.216	0.00441539
CTNNB1	5.2e-13	0.278103	0.884	0.777	1.9e-08
LGALS7B	3.52e-09	0.277304	0.441	0.325	0.000128935
CTDSPL	1.28e-14	0.277206	0.759	0.609	4.69e-10
UGT2A1	2.24e-12	0.274679	0.966	0.889	8.19e-08
KRT18	1.71e-08	0.273866	0.972	0.917	0.000626402
NFE2L3	1.28e-15	0.273682	0.407	0.228	4.7e-11
CTSD	2.53e-12	0.273055	0.905	0.851	9.26e-08
KRT5	2.64e-11	0.272381	0.997	0.955	9.65e-07
SPINT2	4.41e-14	0.271853	0.946	0.883	1.62e-09
RNF145	1.53e-12	0.271759	0.744	0.644	5.59e-08
TNC	3.52e-08	0.271724	0.736	0.652	0.00128924
MGST1	2.1e-08	0.270355	0.811	0.723	0.000767568
SEMA5A	3.99e-13	0.269622	0.863	0.764	1.46e-08
CSTB	5.77e-07	0.268581	0.956	0.921	0.0211006
KRT23	0.000515028	0.267808	0.278	0.206	1
OAT	5.68e-12	0.267124	0.829	0.739	2.08e-07
ATP2C2	8.37e-16	0.26695	0.557	0.373	3.07e-11
MIR222HG	6.5e-10	0.266308	0.439	0.294	2.38e-05
ARF6	1.99e-13	0.266124	0.758	0.609	7.3e-09
PER2	6.72e-09	0.266007	0.703	0.609	0.000246023
LGALS3BP	1.4e-10	0.265247	0.82	0.738	5.13e-06
BAG3	1.66e-10	0.262547	0.749	0.625	6.09e-06
IER5L	5.96e-08	0.262514	0.609	0.488	0.00218248
ATF3	5.75e-09	0.26223	0.972	0.911	0.0002103
TSC22D2	5.31e-11	0.259669	0.486	0.333	1.94e-06
TNS4	2.01e-15	0.257816	0.61	0.417	7.37e-11
YWHAG	2.72e-12	0.257381	0.631	0.488	9.95e-08
HNRNPH1	8.1e-11	0.256313	0.912	0.817	2.97e-06
CXCL17	2.77e-06	0.255954	0.804	0.693	0.101408
SLC20A1	3.48e-10	0.255145	0.559	0.403	1.27e-05
TMPRSS4	4.19e-06	0.254429	0.386	0.29	0.153323
NFKBIZ	3.91e-11	0.253799	0.765	0.629	1.43e-06
GAS6	3.62e-12	0.253166	0.569	0.416	1.33e-07
SFPQ	5.56e-14	0.252103	0.931	0.848	2.04e-09
KDM6B	7.74e-19	0.251007	0.561	0.363	2.83e-14
ADI1	6.61e-10	0.250918	0.796	0.703	2.42e-05
IRF9	1.51e-13	0.249843	0.625	0.46	5.53e-09
KRT19	4.22e-06	0.249325	0.998	0.964	0.154504
SIX2	1.91e-11	0.248864	0.687	0.518	7.01e-07
NUPR1	7.94e-06	0.248683	0.772	0.71	0.290676
NFAT5	2.4e-12	0.248609	0.835	0.711	8.77e-08
ARF4	9.59e-12	0.248342	0.819	0.724	3.51e-07
USP9Y	1.03e-27	0.247154	0.24	0.033	3.76e-23
SRRM2	5.6e-11	0.247	0.93	0.84	2.05e-06
EIF4A2	1.71e-11	0.246709	0.965	0.903	6.26e-07
IFI44L	4.24e-21	0.244278	0.208	0.04	1.55e-16
OAF	2.1e-13	0.243717	0.538	0.358	7.7e-09
CDKN1C	0.000156473	0.243113	0.655	0.566	1
LINC-PINT	6.39e-05	0.24284	0.576	0.475	1
GJB3	1.83e-13	0.242585	0.38	0.226	6.7e-09
ARHGEF5	2.41e-13	0.242081	0.496	0.328	8.82e-09
ARID1B	3.23e-10	0.241923	0.785	0.677	1.18e-05
SLC9A3R1	6.09e-08	0.241785	0.743	0.665	0.00222955
ATP6V0C	3.01e-15	0.24129	0.872	0.766	1.1e-10
TFAP2C	2.04e-10	0.240799	0.579	0.436	7.47e-06
GAS5	1.53e-12	0.240748	0.987	0.944	5.59e-08
STK17A	8.83e-10	0.240695	0.647	0.515	3.23e-05
VDAC2	1.18e-10	0.239018	0.898	0.818	4.3e-06
CTDSP2	1.39e-15	0.238568	0.658	0.48	5.09e-11
B4GALT1	7.17e-08	0.237889	0.636	0.523	0.00262436
EIF1AY	1.41e-29	0.23684	0.254	0.035	5.15e-25
DCXR	1.49e-09	0.236274	0.675	0.551	5.44e-05
LY6E	5.07e-07	0.236234	0.82	0.754	0.0185405
MAFG	3.21e-16	0.235958	0.425	0.236	1.18e-11
SOD2	2.02e-22	0.235358	0.837	0.706	7.39e-18
PLEKHH3	5.18e-13	0.235204	0.705	0.556	1.9e-08
CAPS	6.2e-08	0.23482	0.712	0.602	0.00226896
ALDH3A2	1.8e-08	0.23477	0.964	0.904	0.00065887
LRRC8A	1.64e-11	0.234622	0.596	0.46	6e-07
A4GALT	8.36e-08	0.234261	0.58	0.483	0.00306119
LAMB3	2.33e-10	0.234035	0.728	0.601	8.52e-06
MPZL2	4e-12	0.234009	0.926	0.861	1.46e-07
ADIRF	0.000927331	0.233688	0.99	0.947	1
TFAP2A	2.42e-08	0.233589	0.563	0.436	0.000885206
IER5	1.59e-09	0.233543	0.72	0.589	5.81e-05
WSB1	3.79e-13	0.233157	0.925	0.863	1.39e-08
PCDH7	7.57e-11	0.232872	0.738	0.604	2.77e-06
C6orf132	2.71e-12	0.232816	0.485	0.338	9.91e-08
CAPN13	1.28e-08	0.232379	0.668	0.517	0.000468933
TMX4	3.37e-08	0.231601	0.634	0.508	0.00123379
C1orf56	1.65e-08	0.230762	0.502	0.37	0.000605314
CYCS	5.83e-08	0.230635	0.873	0.804	0.00213308
MAT2A	0.000246672	0.229899	0.862	0.83	1
EGR2	1.02e-05	0.229836	0.541	0.452	0.371996
PPP1R15A	1.54e-09	0.229738	0.953	0.908	5.63e-05
ABLIM1	5.4e-13	0.22947	0.545	0.371	1.98e-08
ETS2	1.52e-05	0.22776	0.954	0.891	0.557941
TP63	3.32e-06	0.227621	0.894	0.817	0.121451
NCK2	3.65e-12	0.227371	0.6	0.431	1.34e-07
EPAS1	8.99e-08	0.225503	0.972	0.911	0.00329222
ERICH5	2.39e-13	0.223283	0.336	0.178	8.76e-09
ATP6V0B	1.62e-10	0.223136	0.731	0.597	5.92e-06
AATK	8.28e-15	0.222757	0.334	0.167	3.03e-10
SLC6A14	8.84e-07	0.222196	0.296	0.191	0.0323683
RDH10	2.33e-08	0.221902	0.391	0.257	0.0008533
PGM2L1	4.82e-10	0.221872	0.505	0.351	1.76e-05
SLC1A5	1.83e-08	0.221287	0.902	0.848	0.000668187
CNN2	1.29e-16	0.220867	0.81	0.663	4.71e-12
EHF	1.55e-07	0.220452	0.821	0.731	0.0056771
NFIA	2.32e-08	0.22022	0.92	0.837	0.000849512
ATP1B1	3.42e-06	0.21968	0.911	0.84	0.125288
CYBRD1	4.5e-11	0.219675	0.47	0.314	1.65e-06
NDFIP2	5.08e-07	0.218771	0.79	0.698	0.0186024
IRF6	5.54e-10	0.218754	0.753	0.639	2.03e-05
C2CD4B	0.000590764	0.218311	0.236	0.168	1
GCLC	9.18e-05	0.218263	0.606	0.52	1
SOX15	1.6e-07	0.218028	0.599	0.485	0.00584985
SORD	9.25e-10	0.21723	0.559	0.419	3.38e-05
CXCL3	0.0443519	0.216273	0.319	0.272	1
MAST4	5.33e-10	0.215763	0.762	0.647	1.95e-05
CSRNP1	4.63e-15	0.215704	0.645	0.475	1.7e-10
TRAF4	1.82e-11	0.215191	0.523	0.36	6.67e-07
HES1	0.00152835	0.214545	0.769	0.688	1
LRRC75A	1.23e-05	0.213864	0.477	0.381	0.449058
KDSR	4.07e-07	0.213837	0.766	0.672	0.0148871
UBE2S	3.53e-08	0.213577	0.679	0.536	0.00129145
FXYD3	4.36e-08	0.213238	0.996	0.952	0.00159651
ABCA13	1.49e-08	0.212558	0.759	0.673	0.000544946
BAG1	8.93e-07	0.211411	0.788	0.721	0.0326817
LAPTM4A	8.95e-12	0.210865	0.971	0.932	3.28e-07
CYP2S1	2.52e-10	0.210809	0.574	0.436	9.23e-06
BBC3	4.99e-15	0.210627	0.267	0.114	1.83e-10
JUP	2.15e-09	0.210561	0.785	0.678	7.88e-05
PTPRF	2.42e-10	0.210519	0.775	0.634	8.85e-06
SDK1	6.59e-12	0.208819	0.418	0.261	2.41e-07
CXADR	9.72e-08	0.208809	0.63	0.528	0.00355826
KLHL21	1.46e-10	0.20746	0.418	0.271	5.33e-06
ENAH	1.87e-07	0.207439	0.732	0.616	0.00684229
OSER1	2.31e-08	0.207355	0.567	0.45	0.000846563
STIM2	7.72e-09	0.207137	0.847	0.739	0.000282477
IFNGR1	7.39e-09	0.207134	0.666	0.533	0.000270387
SPTSSA	1.33e-07	0.206978	0.716	0.602	0.00486844
TNFRSF10B	6.92e-10	0.205685	0.347	0.21	2.53e-05
PLAT	5.68e-08	0.205315	0.236	0.134	0.00208014
H3F3B	2.97e-13	0.205071	0.997	0.995	1.09e-08
FGFR3	2.51e-08	0.205002	0.807	0.715	0.000919272
PLPP2	4.21e-09	0.204666	0.765	0.644	0.000153958
KRT8	1.74e-05	0.204405	0.969	0.939	0.637181
PHLDA3	1.44e-06	0.204307	0.713	0.611	0.0528747
XAF1	5.14e-11	0.203803	0.454	0.3	1.88e-06
DDX5	8.55e-13	0.20351	0.995	0.983	3.13e-08
SLC3A2	1.75e-06	0.203151	0.796	0.728	0.0641591
TLE5	2.39e-10	0.202786	0.976	0.929	8.74e-06
MAL2	2.2e-10	0.202241	0.521	0.368	8.05e-06
LGALS3	0.0166912	0.202127	0.833	0.823	1
RUNX1	1.5e-06	0.202036	0.79	0.708	0.0548703
EIF5A	2.21e-06	0.201888	0.763	0.678	0.0810192
RASSF9	4.51e-05	0.201255	0.635	0.548	1
HCAR3	6.54e-12	0.200781	0.432	0.267	2.39e-07
CITED2	0.00744916	0.20065	0.645	0.561	1
RAC1	6.83e-13	0.199706	0.946	0.886	2.5e-08
ADGRG1	2.16e-08	0.198858	0.592	0.47	0.000791789
NET1	2.56e-07	0.198825	0.555	0.446	0.00935501
ANKRD11	1.65e-06	0.198597	0.868	0.802	0.0602488
EFNB2	3.44e-06	0.19798	0.519	0.419	0.125762
TOB2	7.17e-08	0.197888	0.593	0.475	0.00262255
TLE4	2.82e-05	0.197841	0.728	0.634	1
NEU1	8.21e-09	0.197719	0.393	0.257	0.000300536
PLEKHH1	1.1e-07	0.197077	0.682	0.571	0.004016
CLDN7	0.0276374	0.19675	0.433	0.399	1
PALLD	4.99e-05	0.196416	0.825	0.752	1
SH3PXD2A	3.62e-08	0.196208	0.578	0.45	0.00132548
TMEM189	1.48e-11	0.195855	0.433	0.274	5.43e-07
TXN	0.0214663	0.195776	0.952	0.917	1
AP1S1	7.24e-09	0.194826	0.495	0.363	0.000264932
DLG5	8.32e-09	0.194636	0.512	0.378	0.000304349
ZBTB44	3.07e-07	0.194629	0.751	0.658	0.0112426
GPRC5C	5.4e-09	0.194563	0.479	0.342	0.000197519
EEF2	4.49e-12	0.1943	0.992	0.957	1.64e-07
CLSTN1	1.25e-07	0.194254	0.946	0.894	0.00457298
S100A16	3.16e-05	0.194028	0.722	0.658	1
RIPK4	1.33e-06	0.192039	0.501	0.38	0.0487503
UBL3	9.35e-11	0.191193	0.63	0.485	3.42e-06
MYLIP	2.66e-08	0.191048	0.375	0.248	0.000974846
PTN	5.42e-06	0.190494	0.645	0.528	0.198247
EGFR	1.09e-07	0.189934	0.924	0.876	0.00400532
NGFR	1.67e-07	0.189196	0.446	0.325	0.00610204
PTBP1	7.35e-09	0.189174	0.65	0.517	0.000269001
TMSB10	0.000407079	0.188922	0.961	0.927	1
LYPD3	1.29e-08	0.188711	0.252	0.14	0.000473339
SHISA5	1.26e-07	0.188068	0.613	0.502	0.00462581
DUOX1	2.29e-08	0.188019	0.55	0.411	0.000838683
ERBB2	5.29e-09	0.187882	0.536	0.401	0.000193629
YME1L1	3.76e-07	0.187357	0.76	0.655	0.0137711
RALGDS	1.15e-14	0.187314	0.407	0.228	4.21e-10
SET	3.01e-07	0.18662	0.973	0.921	0.0110018
DDR1	4.12e-07	0.18644	0.759	0.668	0.0150623
POR	2.27e-06	0.18628	0.681	0.584	0.0830288
SLC38A2	1.14e-07	0.185968	0.947	0.881	0.00418768
TRIM8	2.83e-08	0.18576	0.759	0.642	0.0010373
ARHGEF35	1.69e-08	0.185636	0.562	0.427	0.000617588
NFIX	6e-07	0.185552	0.73	0.62	0.0219487
CH25H	0.0162529	0.185282	0.589	0.637	1
IMPA2	2.69e-06	0.185099	0.616	0.508	0.0984589
RHOBTB3	1.64e-06	0.183989	0.626	0.523	0.0600787
STARD10	7.73e-08	0.183968	0.574	0.434	0.0028308
CYSTM1	0.000225398	0.183933	0.716	0.652	1
CLCA2	3.43e-08	0.183624	0.221	0.117	0.00125633
IRF2BPL	1.11e-07	0.183334	0.63	0.495	0.00407308
CAV2	1.96e-07	0.183146	0.655	0.545	0.00718617
EMP2	8.22e-05	0.183039	0.707	0.62	1
CSTA	6.93e-06	0.182573	0.691	0.601	0.25366
LTB4R	5.03e-05	0.182515	0.491	0.413	1
GNAS	3.55e-09	0.18235	0.987	0.957	0.000130023
CEBPA	6.99e-07	0.182133	0.429	0.302	0.0255912
KIAA1671	2.5e-06	0.181825	0.596	0.493	0.091531
ESRRA	3.04e-10	0.181388	0.538	0.383	1.11e-05
EIF4EBP2	2.74e-06	0.181159	0.591	0.48	0.100349
EPHX1	0.000865777	0.180999	0.889	0.845	1
MINDY2	2.84e-07	0.180872	0.618	0.495	0.0103958
CSNK1E	7.19e-09	0.18047	0.666	0.521	0.000263187
THUMPD3-AS1	1.01e-05	0.180168	0.698	0.596	0.369686
TECR	5.64e-07	0.180122	0.827	0.736	0.0206292
KIAA1522	1.78e-08	0.180064	0.587	0.442	0.000653051
TNFSF10	1.46e-07	0.179982	0.715	0.606	0.00534984
ASH1L	7.37e-07	0.179949	0.809	0.736	0.0269716
USP22	1.81e-08	0.179809	0.673	0.558	0.000662178
KPNA6	1.2e-08	0.179684	0.474	0.34	0.00043815
CASKIN2	2.08e-09	0.179306	0.256	0.137	7.6e-05
ITGB4	1.12e-07	0.179103	0.785	0.673	0.00409139
AHNAK2	8.13e-08	0.179085	0.351	0.234	0.0029772
SELENOW	3.62e-08	0.179018	0.942	0.88	0.00132343
DUSP5	1.8e-09	0.177895	0.305	0.172	6.59e-05
PELI1	1.35e-05	0.177361	0.49	0.416	0.492588
ATF4	8.81e-09	0.176614	0.827	0.715	0.000322616
TMBIM1	2.52e-10	0.176601	0.492	0.328	9.21e-06
GLUL	1.16e-07	0.175606	0.995	0.977	0.00424453
LMO4	7.05e-06	0.175116	0.989	0.939	0.258192
DSG2	1.68e-08	0.174815	0.635	0.505	0.000616423
BTG3	6.83e-05	0.174735	0.591	0.503	1
TSHZ2	5.14e-05	0.174728	0.961	0.894	1
SPINT1	3.78e-06	0.174399	0.564	0.464	0.138509
LINC00963	5.92e-07	0.174187	0.578	0.449	0.0216574
PAQR7	2.48e-08	0.173885	0.457	0.323	0.000909185
PRNP	3.36e-06	0.173859	0.887	0.809	0.123092
ATP5IF1	1.78e-05	0.173807	0.966	0.926	0.653123
TSLP	0.000446521	0.173762	0.399	0.314	1
SAV1	2.77e-06	0.173508	0.657	0.543	0.101288
ITGA3	3.84e-06	0.173496	0.545	0.444	0.140646
LINC00511	5.11e-07	0.173382	0.555	0.432	0.0187177
SERINC2	5.55e-07	0.173147	0.52	0.419	0.0203029
TMEM165	3.93e-07	0.173092	0.726	0.611	0.0143691
MEPCE	7.16e-06	0.172826	0.464	0.365	0.262211
RAB32	4.43e-06	0.172612	0.36	0.261	0.161972
SLC6A6	0.0244565	0.172241	0.86	0.823	1
MCL1	4.83e-12	0.172006	0.978	0.939	1.77e-07
SLC38A1	6.37e-07	0.171909	0.49	0.376	0.023328
PRRG4	1.93e-05	0.171888	0.808	0.713	0.707766
PLAC8	1.89e-06	0.171766	0.433	0.315	0.0692376
NDRG1	8.24e-07	0.171689	0.649	0.548	0.0301546
SREBF1	1.86e-08	0.171492	0.396	0.267	0.000679214
ITGB8	3.43e-06	0.171147	0.701	0.609	0.125521
ARID5B	9.71e-06	0.170985	0.899	0.812	0.355367
TAX1BP3	7.2e-07	0.170146	0.643	0.54	0.0263692
SEPTIN9	4.05e-07	0.170085	0.701	0.583	0.0148306
VEGFA	0.00058749	0.170064	0.316	0.251	1
RGS12	6.83e-06	0.170059	0.667	0.566	0.250071
PSME4	6e-07	0.170027	0.383	0.267	0.0219457
H2AFX	9.32e-05	0.169768	0.388	0.299	1
MT1G	0.000136976	0.169625	0.337	0.244	1
NFE2L2	1.4e-10	0.169605	0.985	0.939	5.11e-06
IL6ST	9.51e-05	0.169384	0.802	0.713	1
HNRNPA0	8.01e-07	0.16936	0.894	0.825	0.0293347
PLEC	3.9e-06	0.169278	0.695	0.604	0.142811
DDIT3	2.37e-06	0.16912	0.518	0.396	0.086894
ELN	2.68e-06	0.168996	0.519	0.406	0.0981066
SERP1	1.81e-06	0.168978	0.912	0.868	0.0662012
GSDMC	6.31e-08	0.168762	0.265	0.155	0.00230802
ID4	8.12e-05	0.168239	0.674	0.561	1
SEMA3F	1.76e-08	0.167971	0.43	0.29	0.000642669
CORO2A	3.71e-07	0.167907	0.469	0.345	0.0135663
STAT3	6.88e-08	0.167824	0.894	0.825	0.00251712
PTGFRN	6.59e-08	0.167795	0.531	0.404	0.00241203
ZNF385A	5.08e-08	0.167757	0.461	0.335	0.00185977
CAVIN1	2.64e-05	0.167482	0.73	0.612	0.965137
ITPRIPL2	1.11e-05	0.167432	0.628	0.508	0.407781
HRAS	2.06e-05	0.167027	0.64	0.525	0.753674
PMEPA1	5.5e-08	0.166975	0.265	0.153	0.00201175
YTHDF2	6.86e-06	0.166645	0.736	0.644	0.251048
PPA1	0.00098628	0.166604	0.838	0.782	1
NHS	1.48e-06	0.166588	0.355	0.246	0.054318
ABCC5	5.29e-06	0.165966	0.501	0.399	0.193495
MAP1LC3B	7.29e-07	0.165866	0.722	0.627	0.0266778
ZBTB7A	1.74e-07	0.16562	0.792	0.678	0.0063608
TGOLN2	3.46e-08	0.165416	0.735	0.622	0.00126647
SHC1	2.87e-06	0.165356	0.474	0.368	0.105014
ATP2A2	9.43e-05	0.165201	0.824	0.749	1
BCL9L	1.87e-07	0.165177	0.391	0.269	0.00685646
EDIL3	9.49e-08	0.164975	0.43	0.302	0.00347417
EPHB6	1.55e-06	0.164744	0.529	0.411	0.05657
MAN1C1	9.28e-06	0.164243	0.401	0.3	0.339642
FOXC1	4.03e-07	0.16377	0.296	0.19	0.0147489
TMEM245	4.61e-06	0.163505	0.512	0.409	0.168685
PGK1	1.64e-07	0.163269	0.869	0.797	0.00600438
MXRA7	1.14e-06	0.163268	0.817	0.723	0.0415659
ZNF655	5.04e-06	0.163221	0.598	0.488	0.184613
FZD5	9.58e-05	0.163178	0.43	0.345	1
FOSL1	1.14e-14	0.163164	0.243	0.094	4.19e-10
ACTG1	2.39e-07	0.162967	1	0.99	0.00876378
FUBP1	6.58e-07	0.161875	0.605	0.49	0.024075
PAFAH1B2	2.23e-07	0.161818	0.598	0.477	0.00814563
SRI	9.33e-07	0.161502	0.825	0.739	0.0341629
PSMC6	3.17e-06	0.161351	0.707	0.625	0.115942
MARCKSL1	0.000110287	0.161332	0.387	0.294	1
TRIP6	9.19e-06	0.161319	0.716	0.599	0.336511
CD99	3.47e-06	0.161282	0.795	0.711	0.127035
FOXA1	0.000732684	0.16053	0.697	0.624	1
ANKRD37	0.00107051	0.160425	0.454	0.366	1
NR2F2	0.000815182	0.16038	0.852	0.776	1
SEMA4B	3.61e-07	0.159999	0.512	0.388	0.0131967
MORF4L1	2.13e-06	0.159975	0.946	0.919	0.0778528
EBPL	5.33e-07	0.159832	0.81	0.71	0.0194937
CLDN10	0.000338162	0.159707	0.552	0.477	1
ARRDC3	0.000179572	0.159682	0.538	0.444	1
CSDE1	3.97e-05	0.15952	0.932	0.875	1
SULT2B1	3.86e-09	0.159417	0.216	0.109	0.000141325
CYB5R3	1.81e-06	0.159414	0.658	0.554	0.0662407
HLA-E	4.29e-17	0.159359	0.951	0.904	1.57e-12
ASCL2	0.000124907	0.159265	0.542	0.464	1
AMOTL2	1.27e-05	0.159233	0.461	0.358	0.463665
TRIM28	1.07e-07	0.15876	0.604	0.475	0.00390511
GCLM	5.13e-06	0.1587	0.661	0.551	0.18791
LRIG1	8.77e-07	0.158547	0.641	0.521	0.0320997
NTN1	8.64e-08	0.158369	0.529	0.398	0.00316092
F3	0.00172567	0.157902	0.996	0.959	1
MCAM	7.29e-05	0.157356	0.333	0.248	1
SSBP3	1.17e-06	0.157236	0.458	0.33	0.04293
ATN1	1.17e-06	0.157231	0.464	0.351	0.0429329
SLC2A1	2.72e-07	0.157026	0.412	0.294	0.00995343
PAK1IP1	0.000310073	0.156977	0.521	0.432	1
HMGB3	7.3e-05	0.156942	0.532	0.441	1
GLUD1	2.04e-06	0.156705	0.66	0.548	0.074636
BHLHE41	0.000581831	0.155778	0.487	0.411	1
TCF7L1	1.97e-06	0.155714	0.539	0.411	0.0720336
PRSS22	4.74e-08	0.155556	0.394	0.272	0.00173478
G3BP1	3.2e-05	0.155461	0.775	0.7	1
LAMA3	0.0431745	0.155347	0.636	0.592	1
SDCCAG8	0.00307394	0.154898	0.624	0.571	1
PCDH17	2.2e-06	0.154585	0.266	0.167	0.0805898
MREG	5.32e-13	0.154493	0.238	0.097	1.95e-08
ARHGAP12	1.96e-08	0.154321	0.51	0.371	0.00071883
FAM184A	1.67e-06	0.154253	0.365	0.259	0.0612215
HAS3	1.8e-08	0.1542	0.224	0.116	0.000658464
KCNK1	2.14e-09	0.15407	0.332	0.2	7.82e-05
CTSV	5.88e-05	0.153769	0.512	0.401	1
ZBED1	3.32e-07	0.153584	0.397	0.281	0.0121597
HSPA2	0.000281754	0.153519	0.587	0.517	1
YAP1	4.95e-05	0.153055	0.661	0.576	1
FOXK1	1.05e-06	0.152804	0.407	0.289	0.0385533
MRFAP1	0.000164853	0.15255	0.845	0.785	1
PPARGC1A	0.000560073	0.1523	0.36	0.285	1
H2AFZ	3.95e-08	0.152297	0.917	0.845	0.00144574
SERTAD2	2.08e-06	0.152228	0.581	0.45	0.0762907
MRPL21	3.82e-07	0.152029	0.536	0.419	0.0139784
KHSRP	2.13e-06	0.152014	0.486	0.388	0.0779235
NUDT4	1.34e-06	0.152002	0.617	0.488	0.048881
HSPA4L	5e-07	0.151853	0.471	0.35	0.0183186
PITX1	0.00110089	0.151756	0.791	0.733	1
CCNI	7.65e-07	0.150919	0.987	0.947	0.0280133
SLC25A5	0.00246253	0.150918	0.919	0.868	1
TMEM204	3.05e-09	0.150819	0.281	0.158	0.00011167
PSMD11	2.57e-05	0.150691	0.589	0.492	0.942184
LIMK2	5.57e-08	0.150674	0.568	0.439	0.00203721
SGMS2	1.54e-07	0.150612	0.256	0.15	0.00563999
PHLDB2	4.37e-08	0.150122	0.265	0.153	0.00159768
LAD1	3.09e-06	0.1501	0.376	0.272	0.113038
EPS8	1.53e-05	0.150036	0.567	0.455	0.558398
FAM102A	4.56e-05	0.149985	0.523	0.424	1
NUTM2A-AS1	9.63e-09	0.149659	0.471	0.33	0.000352564
VGLL4	1.68e-05	0.149654	0.832	0.741	0.616173
GLRX	1.14e-08	0.149394	0.491	0.358	0.000415831
CD55	1.48e-06	0.14939	0.646	0.528	0.0541964
SMIM22	1.74e-10	0.149228	0.267	0.134	6.38e-06
MTHFR	9.9e-08	0.148854	0.324	0.206	0.00362311
MAP7D1	3.69e-10	0.148259	0.293	0.158	1.35e-05
BCR	2.29e-07	0.148057	0.414	0.29	0.00836741
TMEM59	2.33e-06	0.147955	0.977	0.931	0.0854047
BCL6	2.96e-05	0.147945	0.853	0.781	1
COL7A1	7.17e-06	0.147829	0.463	0.37	0.262599
NTF3	0.002278	0.147723	0.541	0.467	1
OGA	2.49e-07	0.147599	0.555	0.422	0.00912737
WASF2	9.9e-06	0.14754	0.885	0.83	0.362313
FOSL2	2.26e-11	0.147449	0.609	0.475	8.28e-07
GSR	2.87e-05	0.147425	0.518	0.426	1
SQSTM1	0.000430561	0.146631	0.939	0.913	1
CFD	2.08e-05	0.146602	0.372	0.284	0.760845
SNHG25	3.24e-09	0.146266	0.531	0.383	0.000118734
CFL2	6.61e-05	0.14609	0.433	0.338	1
ALKBH5	1.38e-06	0.146066	0.532	0.417	0.0504418
WWTR1	4.13e-06	0.1454	0.691	0.591	0.151109
MTDH	7.57e-05	0.145233	0.899	0.84	1
GPRC5B	2.88e-08	0.145226	0.543	0.393	0.00105337
GSTT2B	5.98e-11	0.14515	0.287	0.15	2.19e-06
PPP2R1A	2.14e-06	0.145096	0.476	0.355	0.0781565
POLR1D	4.34e-05	0.145024	0.947	0.901	1
SFT2D1	4.31e-06	0.144905	0.529	0.419	0.157787
ANOS1	0.00523782	0.144761	0.578	0.531	1
AC005261.1	0.00015734	0.144506	0.521	0.429	1
EIF4G1	0.000316918	0.144398	0.607	0.536	1
NSG1	1.31e-08	0.144206	0.358	0.224	0.000477905
CSNK2A2	8.96e-05	0.143991	0.483	0.376	1
ANKRD9	1.19e-07	0.143904	0.401	0.279	0.00437099
USP18	9.42e-06	0.143815	0.22	0.135	0.344877
ITGA6	0.00132617	0.143699	0.444	0.376	1
TUBA4A	6.08e-08	0.143661	0.506	0.378	0.00222641
FRAT2	0.000119814	0.143549	0.666	0.578	1
MPST	8.41e-05	0.14307	0.63	0.543	1
NECTIN1	6.24e-05	0.142974	0.567	0.475	1
XBP1	0.0456738	0.14264	0.842	0.787	1
PLEKHB2	8.39e-06	0.142586	0.441	0.337	0.30691
NR1D1	3.91e-07	0.142404	0.261	0.153	0.0143182
KLF11	3.21e-09	0.142364	0.243	0.124	0.000117564
TNKS1BP1	7.96e-07	0.142121	0.453	0.322	0.0291179
KIAA1217	5.51e-06	0.141974	0.785	0.685	0.201537
RREB1	8.54e-06	0.141788	0.453	0.345	0.312686
VEZF1	2.5e-06	0.141705	0.655	0.543	0.0915834
ANXA4	3.6e-05	0.141686	0.604	0.5	1
NEDD9	7.31e-06	0.141668	0.691	0.584	0.267611
KMT2A	0.00104623	0.141667	0.815	0.769	1
KRAS	1.69e-06	0.141618	0.593	0.485	0.0618693
TCF4	5.74e-05	0.14158	0.876	0.817	1
GAMT	0.000170665	0.141456	0.516	0.424	1
PIK3IP1	2.88e-06	0.141365	0.529	0.409	0.105388
TNFRSF1A	1.04e-05	0.141202	0.569	0.465	0.380822
ARHGEF12	0.000149271	0.140891	0.608	0.508	1
MFSD2A	6.15e-05	0.140779	0.316	0.234	1
LINC00685	3.76e-08	0.140775	0.308	0.186	0.00137594
POU3F1	0.0137286	0.140738	0.317	0.267	1
SELENOP	0.0028311	0.14059	0.903	0.842	1
S100A11	0.000138234	0.140583	0.995	0.974	1
AVPI1	0.0265479	0.140233	0.681	0.642	1
LINC01578	0.000267864	0.139892	0.895	0.853	1
PLAU	1.75e-06	0.139789	0.216	0.127	0.0640188
SLC25A28	1.12e-05	0.139774	0.466	0.361	0.408781
MYO10	3.24e-06	0.139649	0.298	0.198	0.118527
CRIM1	1.33e-05	0.139595	0.451	0.342	0.486896
EHD4	2.17e-08	0.139543	0.387	0.257	0.000794503
NCOR2	0.0022139	0.139468	0.615	0.551	1
GRSF1	6.69e-06	0.139301	0.5	0.381	0.244732
CDH3	6.73e-05	0.139086	0.453	0.348	1
S100A10	0.0238589	0.138743	0.889	0.87	1
PLCH2	3.45e-07	0.138573	0.378	0.256	0.0126285
PPL	0.000219665	0.138542	0.664	0.571	1
MUC1	0.000401646	0.13829	0.27	0.2	1
NAB1	4.75e-06	0.138284	0.375	0.272	0.173674
GOLGB1	0.000986275	0.138158	0.934	0.893	1
NIBAN2	7.71e-06	0.138023	0.509	0.399	0.2821
SF1	2.32e-05	0.137958	0.899	0.842	0.850239
SMDT1	0.000423361	0.13782	0.815	0.729	1
TEAD3	6.25e-06	0.1378	0.351	0.252	0.2288
SIAH2	5.78e-06	0.137791	0.449	0.343	0.21139
BRD4	5.17e-08	0.137757	0.688	0.564	0.00189076
TP53I13	9.64e-06	0.137656	0.436	0.333	0.353014
SRRT	1.74e-06	0.137575	0.509	0.383	0.0636267
MAP2K7	9.19e-07	0.137105	0.401	0.285	0.0336356
HS3ST1	1.03e-08	0.136785	0.356	0.213	0.000376548
NMT1	9.24e-05	0.136547	0.656	0.543	1
GJB5	1.23e-08	0.136376	0.323	0.193	0.000449497
OSMR	9.83e-05	0.13632	0.373	0.281	1
CALM2	3.72e-08	0.136253	0.989	0.97	0.00136035
SNCA	0.00119025	0.136168	0.875	0.805	1
NR2F6	6.04e-06	0.136046	0.536	0.424	0.221157
GNAI1	4.58e-05	0.136001	0.501	0.414	1
SELENOF	2.95e-05	0.135966	0.756	0.667	1
CHCHD10	0.000339059	0.135837	0.9	0.855	1
CYC1	8.81e-05	0.135836	0.619	0.531	1
ARHGAP23	0.000173256	0.135809	0.557	0.464	1
TRIM56	0.00218401	0.135574	0.677	0.609	1
GPBP1	1.34e-05	0.135375	0.79	0.721	0.491547
DENND2C	2.15e-06	0.135361	0.36	0.251	0.0787684
CTSH	5.01e-06	0.135347	0.623	0.523	0.183214
MINK1	1.23e-06	0.135228	0.4	0.29	0.045049
LAMA5	5.68e-06	0.134928	0.588	0.469	0.207856
AC099518.5	2.85e-08	0.134825	0.208	0.106	0.00104233
SGPL1	5.7e-08	0.134624	0.422	0.29	0.00208682
HES4	0.00303232	0.134605	0.317	0.254	1
ATP6V1H	1.41e-06	0.134488	0.396	0.282	0.0515377
NXT1	7.05e-06	0.134327	0.427	0.32	0.25803
SLC25A6	0.000528123	0.134016	0.982	0.952	1
HNRNPC	8.01e-09	0.133952	0.915	0.858	0.000293201
KREMEN1	9.17e-06	0.133935	0.43	0.323	0.335467
GSTM3	0.00242341	0.133762	0.519	0.459	1
SBDS	0.000105355	0.133726	0.832	0.756	1
CTBP2	0.000385627	0.133573	0.609	0.53	1
UBE2M	0.000319306	0.133405	0.612	0.545	1
PALM	1.84e-11	0.13337	0.213	0.089	6.72e-07
SIX3	0.00137245	0.13336	0.876	0.81	1
MXRA5	5.8e-05	0.133216	0.286	0.198	1
APH1A	3.81e-05	0.132846	0.621	0.52	1
PRRC2A	1.03e-05	0.132787	0.484	0.376	0.376219
SYTL1	0.00123761	0.132667	0.732	0.677	1
GDE1	9.87e-05	0.132657	0.528	0.442	1
CD164	5.39e-06	0.132482	0.842	0.744	0.197344
KPNA4	2.68e-06	0.132459	0.655	0.536	0.0982095
DUXAP8	0.000104325	0.132364	0.267	0.188	1
ATP5PB	0.000137935	0.132273	0.812	0.729	1
THOC3	3.61e-05	0.132087	0.626	0.515	1
LRRFIP1	1.64e-12	0.132086	0.893	0.833	5.98e-08
GJB4	1.09e-08	0.131514	0.225	0.116	0.000397385
MKNK2	6.6e-12	0.13138	0.754	0.606	2.42e-07
PLP2	0.000114214	0.131353	0.868	0.837	1
METTL7A	0.000208308	0.131202	0.767	0.693	1
SCIN	0.000597204	0.130971	0.267	0.201	1
PTPN13	0.00207908	0.13088	0.693	0.637	1
PSMD7	0.000143449	0.130617	0.591	0.507	1
ZSWIM6	4.41e-07	0.130359	0.489	0.366	0.0161286
CACNB4	3.55e-05	0.130277	0.433	0.335	1
SRSF4	2.15e-05	0.130123	0.702	0.597	0.788215
HAP1	2.65e-06	0.129882	0.285	0.185	0.0970396
CYTH2	1.1e-05	0.129845	0.484	0.378	0.400978
IFIT1	3.79e-05	0.129508	0.271	0.182	1
ACADVL	0.00268199	0.129454	0.597	0.53	1
DTX2	6.87e-08	0.12926	0.297	0.185	0.00251445
WNT4	0.000577055	0.129156	0.446	0.353	1
KDM7A-DT	4.13e-05	0.129085	0.261	0.178	1
ITM2A	0.000490465	0.128988	0.603	0.505	1
ATP5F1B	0.000763383	0.128972	0.885	0.838	1
DHCR24	0.000262612	0.128703	0.723	0.653	1
TMEM50B	9.64e-06	0.12864	0.552	0.424	0.352941
CMTM8	2.71e-06	0.128563	0.491	0.386	0.0990341
IRF3	0.00557067	0.128553	0.602	0.54	1
DSC3	0.00149918	0.128507	0.469	0.401	1
PRRC2B	0.000600267	0.12849	0.683	0.604	1
PRDX1	0.000795764	0.12844	0.994	0.965	1
LDLRAP1	7.22e-06	0.128362	0.627	0.518	0.264198
EYA2	0.000280289	0.128232	0.501	0.417	1
SLC35F5	9.18e-05	0.1278	0.616	0.515	1
PTS	3.26e-05	0.127769	0.44	0.34	1
POLR2A	0.000773366	0.127608	0.727	0.652	1
ZFP36L1	0.00373391	0.127402	0.993	0.977	1
PSMB1	0.000105178	0.127259	0.904	0.853	1
CARHSP1	4.16e-05	0.127183	0.422	0.328	1
CCAR1	0.000932754	0.127173	0.64	0.55	1
2021-03-06	0.000312275	0.127153	0.593	0.507	1
TP53	4.98e-07	0.126924	0.336	0.221	0.0182109
LURAP1L	3.93e-05	0.126809	0.383	0.279	1
NFE2L1	9.93e-05	0.126802	0.596	0.515	1
SH3BP1	3.48e-08	0.126684	0.282	0.167	0.00127481
TFDP2	0.00482994	0.126638	0.81	0.776	1
ZDHHC2	5.3e-05	0.126528	0.422	0.325	1
FHL2	0.00907107	0.126502	0.804	0.752	1
TRA2B	0.00337802	0.126465	0.869	0.833	1
PHC2	3.75e-05	0.126447	0.475	0.383	1
ZBTB43	5.98e-05	0.126226	0.383	0.289	1
SOD1	3.23e-05	0.126201	0.983	0.954	1
SETD5	0.000516063	0.125794	0.625	0.538	1
KCNK6	8.65e-06	0.125774	0.269	0.177	0.31672
CASZ1	7.42e-06	0.125648	0.33	0.231	0.271458
WDR33	0.000110571	0.125633	0.6	0.515	1
MLF1	8.74e-07	0.125322	0.434	0.305	0.0319729
CHD4	0.000565441	0.125265	0.725	0.658	1
LLGL2	1.72e-08	0.125173	0.35	0.215	0.000628922
RPN2	0.000505181	0.125142	0.723	0.647	1
CENPB	3.18e-05	0.124944	0.428	0.335	1
GALNT5	0.000707506	0.124933	0.399	0.325	1
AL162390.1	1.37e-07	0.124799	0.244	0.137	0.00500388
SLC25A33	6.3e-05	0.124566	0.388	0.294	1
POGZ	0.00165323	0.124563	0.619	0.553	1
EIF4G2	3.3e-06	0.124552	0.95	0.922	0.120746
METRNL	5.4e-09	0.124482	0.265	0.145	0.000197467
PKP4	4.94e-05	0.124441	0.558	0.449	1
TMEM205	0.000939829	0.12444	0.753	0.695	1
LINC02057	3.03e-07	0.124433	0.333	0.21	0.0110852
EXPH5	0.0177567	0.124177	0.7	0.653	1
TLNRD1	6.2e-07	0.124085	0.264	0.167	0.0226867
TSPAN14	3.82e-05	0.123634	0.469	0.37	1
HELZ2	2.89e-06	0.123614	0.225	0.137	0.105686
RIN2	3.13e-06	0.123609	0.469	0.356	0.114692
STARD5	5.17e-07	0.123552	0.247	0.144	0.0189251
HNRNPL	1e-08	0.12351	0.696	0.568	0.000366983
MARVELD1	0.000823576	0.123373	0.466	0.381	1
ATP13A3	0.00156971	0.123361	0.631	0.554	1
CAPN2	2.65e-05	0.123216	0.612	0.505	0.968456
PCF11	0.00237124	0.123074	0.766	0.705	1
CSNK1D	1.7e-05	0.123011	0.597	0.5	0.621897
SERTAD3	1.03e-05	0.122816	0.614	0.515	0.376214
ARL6IP1	1.66e-07	0.122778	0.771	0.634	0.00606102
EEF1A1	1.72e-08	0.12254	0.999	0.979	0.000629683
PPDPF	0.00140232	0.122489	0.961	0.932	1
PLXNB1	0.000124592	0.122438	0.413	0.33	1
CKB	0.000213184	0.122159	0.709	0.599	1
GRTP1	2.67e-07	0.122088	0.396	0.272	0.00977861
RAB21	1.55e-07	0.121907	0.634	0.525	0.00565658
MMP14	2.03e-06	0.121832	0.368	0.254	0.074295
PLEKHA1	0.0019067	0.121786	0.609	0.53	1
BRD3	0.00011931	0.121733	0.44	0.35	1
KDM5B	0.00122094	0.121519	0.68	0.616	1
GPR87	4.64e-06	0.121511	0.288	0.188	0.169694
SNHG12	2.66e-05	0.121508	0.387	0.284	0.974694
SNCG	0.0037671	0.121504	0.801	0.693	1
RIOK3	0.000495899	0.12103	0.668	0.579	1
FAM174A	2.49e-05	0.120828	0.462	0.347	0.91105
GABARAPL1	5.36e-05	0.120552	0.696	0.601	1
SOBP	9.19e-05	0.12051	0.519	0.424	1
HSP90AA1	0.00848864	0.120386	0.991	0.967	1
NXN	3.21e-05	0.120157	0.465	0.366	1
ELL2	0.00464387	0.119908	0.614	0.564	1
LONP2	0.0105307	0.119715	0.644	0.584	1
ASPH	6.51e-06	0.119712	0.764	0.688	0.238214
TRPV4	5.49e-08	0.119657	0.279	0.162	0.00200799
TACC1	0.00609249	0.119594	0.541	0.48	1
LARP1	0.000640312	0.119277	0.61	0.512	1
YY1	0.000772541	0.11915	0.803	0.736	1
ALCAM	0.00426666	0.119031	0.66	0.594	1
PABPC1	2.57e-15	0.118857	0.997	0.983	9.42e-11
SRSF8	7.56e-06	0.118844	0.467	0.356	0.276858
HS6ST1	3.14e-05	0.118792	0.548	0.446	1
RNF10	2.48e-05	0.118727	0.507	0.403	0.908124
MID1	4.63e-05	0.118606	0.467	0.368	1
RNPS1	1.47e-05	0.118579	0.63	0.526	0.539752
ZFR	0.000385789	0.118399	0.607	0.505	1
SNX7	0.000152102	0.118358	0.479	0.381	1
LYPD6B	1.34e-06	0.118292	0.252	0.153	0.0490321
SPEN	7.35e-06	0.118289	0.669	0.548	0.268959
CERT1	0.000199329	0.118147	0.721	0.652	1
DYRK3	0.00132352	0.118141	0.391	0.314	1
AHCYL1	1.81e-05	0.118136	0.694	0.627	0.660871
PTMA	1.69e-05	0.118017	0.999	0.977	0.619769
ALDH4A1	0.000249272	0.117947	0.306	0.229	1
TSPYL1	0.000567466	0.117881	0.695	0.647	1
MIRLET7BHG	1.43e-06	0.117813	0.271	0.168	0.0522883
CNIH1	0.000288769	0.117765	0.588	0.487	1
CREG1	1.1e-06	0.117712	0.676	0.601	0.040392
HSPD1	0.000677287	0.117616	0.904	0.866	1
LMO7	0.0206345	0.117399	0.726	0.677	1
NFIB	0.019558	0.11728	0.972	0.929	1
ITPR3	2.06e-05	0.117195	0.321	0.226	0.753931
TST	0.000374242	0.117186	0.526	0.447	1
CALM1	0.0115695	0.117132	0.995	0.97	1
SLC27A2	7.04e-05	0.117117	0.43	0.325	1
KCTD1	0.000111841	0.116682	0.573	0.472	1
ZFHX3	0.00217188	0.116607	0.642	0.573	1
ACVR1B	3.83e-05	0.116424	0.412	0.314	1
HBP1	6.85e-06	0.116417	0.577	0.465	0.250746
ZNF217	6.76e-05	0.116407	0.664	0.571	1
P4HB	0.000207382	0.116217	0.82	0.751	1
HOOK2	0.00425932	0.116203	0.669	0.612	1
SLC25A29	5.12e-06	0.11615	0.316	0.216	0.187402
NEAT1	3.06e-19	0.116144	0.977	0.972	1.12e-14
PBRM1	0.000396323	0.116109	0.511	0.421	1
CHST9	0.00805358	0.116067	0.721	0.637	1
CDK9	1.64e-06	0.115795	0.296	0.193	0.0600079
EIF2AK2	8.3e-05	0.115768	0.634	0.533	1
CLTA	3.76e-05	0.115632	0.931	0.88	1
INSR	0.000124311	0.115429	0.366	0.277	1
KMT5A	0.000296593	0.115245	0.542	0.447	1
TM9SF3	0.00016579	0.115172	0.821	0.744	1
INAVA	1.13e-05	0.115087	0.541	0.436	0.415346
FAM120A	2.6e-05	0.115087	0.659	0.551	0.951983
DR1	1.09e-06	0.114995	0.483	0.375	0.0397351
IL1R1	6.35e-05	0.114923	0.44	0.353	1
FNIP1	2.02e-05	0.114906	0.423	0.32	0.739965
NFIL3	6.61e-06	0.114759	0.681	0.587	0.242097
CDKN2AIP	0.00154325	0.114667	0.488	0.413	1
AC011379.1	0.000451006	0.114589	0.491	0.409	1
MIB2	2.41e-07	0.114553	0.267	0.157	0.00880433
MYH14	0.000119383	0.114063	0.317	0.229	1
PPP1CA	3.25e-05	0.113944	0.674	0.587	1
VAMP2	0.000151351	0.11383	0.719	0.629	1
NBL1	0.0128824	0.113828	0.667	0.599	1
TNPO1	4.41e-05	0.113678	0.569	0.474	1
NFKB2	5.41e-08	0.113665	0.365	0.238	0.00197889
KIF16B	0.00010941	0.113554	0.28	0.2	1
RHOC	0.00083115	0.113381	0.899	0.865	1
EIF2AK3	2.5e-07	0.113152	0.256	0.152	0.00915805
TNFRSF21	2.54e-09	0.113107	0.263	0.14	9.3e-05
SH3YL1	0.00162225	0.113043	0.609	0.54	1
ABHD3	4.29e-06	0.112869	0.293	0.195	0.157175
PSMB2	0.000589855	0.112779	0.611	0.541	1
RAI1	4.05e-06	0.112666	0.37	0.259	0.148409
JAG2	0.0108182	0.112556	0.418	0.363	1
IFFO2	0.00189672	0.112526	0.399	0.327	1
TRMT9B	3.84e-07	0.112192	0.24	0.139	0.0140513
MRPL18	0.00164054	0.111749	0.717	0.65	1
PLPBP	0.00501374	0.111735	0.422	0.361	1
PDXK	9.3e-07	0.111559	0.598	0.488	0.0340451
GNB5	0.000126303	0.111474	0.32	0.238	1
PPP1R13L	5.96e-06	0.111441	0.446	0.332	0.21805
TMEM132A	7.78e-07	0.111435	0.312	0.205	0.0284915
JMY	0.00146932	0.111406	0.427	0.35	1
TM9SF2	2.81e-07	0.111345	0.712	0.617	0.0102852
SLC44A1	9.37e-05	0.111333	0.45	0.351	1
BRI3	6.81e-05	0.111236	0.824	0.744	1
IQSEC1	2.8e-08	0.111183	0.341	0.216	0.00102622
FAM53C	4.77e-08	0.111173	0.523	0.383	0.00174705
MAFK	3.71e-09	0.11107	0.296	0.168	0.000135627
GNL1	0.000234636	0.110985	0.51	0.409	1
KDELR2	0.00094464	0.110915	0.631	0.559	1
NTN4	0.000872763	0.110908	0.483	0.409	1
SYPL1	0.00144447	0.110862	0.863	0.802	1
CX3CL1	0.000583305	0.110812	0.645	0.556	1
HSPH1	0.000169211	0.110694	0.649	0.531	1
DNAJC1	0.000935148	0.110659	0.592	0.517	1
MAPK13	0.000433227	0.110648	0.419	0.335	1
TPST2	4.53e-06	0.110445	0.327	0.223	0.165744
HDAC1	0.000499948	0.110389	0.628	0.545	1
SPTBN1	0.020131	0.110178	0.698	0.629	1
NECTIN2	3.41e-06	0.110086	0.33	0.228	0.124671
FGFR2	1.41e-05	0.110041	0.398	0.289	0.517483
TCF12	0.000227362	0.110017	0.433	0.345	1
ZBTB20	0.00241446	0.109977	0.594	0.525	1
SKI	3.98e-05	0.109959	0.429	0.325	1
DLG1	0.00330792	0.109892	0.606	0.518	1
UQCRC1	0.000745874	0.10987	0.754	0.668	1
FAM189A2	0.00374688	0.109805	0.305	0.241	1
TOR1AIP2	0.000100745	0.109803	0.595	0.51	1
RBM8A	0.00128762	0.109709	0.867	0.797	1
PNISR	0.00570672	0.109662	0.939	0.886	1
ADIPOR1	1.01e-05	0.109599	0.466	0.348	0.370953
SLC12A2	0.00133255	0.109589	0.806	0.719	1
DAZAP1	3.83e-05	0.109453	0.481	0.378	1
IRF7	1.67e-09	0.109374	0.21	0.096	6.11e-05
DLL1	0.0353302	0.109373	0.221	0.182	1
STAT1	0.00027599	0.109358	0.423	0.33	1
RBM15B	1.04e-05	0.109285	0.322	0.226	0.380676
OAZ1	3.65e-07	0.10916	0.983	0.962	0.0133635
ARL4C	1.15e-06	0.109066	0.727	0.616	0.0421213
PTPN3	0.000141794	0.109028	0.458	0.363	1
ACOT11	0.000437535	0.108961	0.378	0.297	1
NCKAP5L	0.00067503	0.108947	0.451	0.371	1
RUNX2	3.71e-06	0.108785	0.254	0.158	0.135624
HOMER2	0.00044963	0.108743	0.435	0.35	1
ARID5A	1.32e-08	0.108417	0.233	0.119	0.000484363
TCF7	7.3e-05	0.108314	0.324	0.236	1
SLC6A8	2.52e-06	0.107926	0.548	0.426	0.0923866
ENSA	2.26e-05	0.107792	0.834	0.752	0.826648
MDFI	0.00100177	0.107695	0.339	0.264	1
FTX	0.00156872	0.10761	0.701	0.632	1
UBN2	0.000320226	0.107544	0.409	0.323	1
ARPC1A	0.00122162	0.107445	0.679	0.609	1
TNS1	0.0370483	0.107354	0.592	0.536	1
ABCD3	0.000486598	0.107353	0.508	0.406	1
CTTN	8.33e-06	0.107309	0.576	0.457	0.304704
LRP5	1.93e-06	0.107216	0.267	0.168	0.0705559
ADM	0.000826012	0.107198	0.212	0.149	1
SDHB	0.000134704	0.107182	0.508	0.411	1
NRG2	0.00195325	0.107087	0.53	0.46	1
LINC02762	0.00299321	0.107083	0.653	0.581	1
HOOK1	0.0033374	0.107026	0.671	0.592	1
MLXIP	0.000693448	0.106939	0.328	0.261	1
PIM1	2.24e-08	0.106927	0.219	0.111	0.000820649
GGA1	1.62e-05	0.106774	0.424	0.312	0.594318
ZNF703	0.0160235	0.106757	0.494	0.439	1
LRIG3	0.00143091	0.106659	0.575	0.493	1
FLCN	8.45e-07	0.106617	0.217	0.122	0.0309228
LIMS1	0.000955474	0.106527	0.531	0.437	1
SNHG16	0.000316132	0.10639	0.695	0.594	1
PABPN1	0.000926263	0.106284	0.679	0.587	1
NT5E	2.43e-07	0.106282	0.241	0.135	0.00887682
PTPN14	0.000634545	0.106195	0.536	0.441	1
AC007906.2	0.0246976	0.106192	0.337	0.281	1
DNPEP	7.86e-06	0.106112	0.44	0.323	0.287562
OAS1	3.2e-06	0.106099	0.272	0.173	0.116994
PDCD6IP	7.96e-05	0.105989	0.633	0.536	1
ZYG11B	0.00126885	0.105945	0.331	0.259	1
SOS1	3.41e-05	0.105837	0.47	0.361	1
HDLBP	0.00391921	0.105798	0.806	0.748	1
UBE3A	0.00324441	0.10558	0.704	0.644	1
RNH1	0.00535629	0.105572	0.823	0.776	1
TMEM230	0.000178266	0.105436	0.686	0.589	1
TAGLN2	2.37e-13	0.105408	0.867	0.812	8.69e-09
LINC01503	8.44e-05	0.105341	0.289	0.206	1
RBM14	8.56e-08	0.105333	0.356	0.233	0.00313211
CMPK1	0.00156588	0.105317	0.698	0.635	1
GANAB	0.000408948	0.105258	0.508	0.414	1
PCSK7	0.0178203	0.105193	0.433	0.368	1
ZDHHC13	4.46e-05	0.104768	0.376	0.279	1
POLDIP2	0.0053983	0.104623	0.36	0.292	1
BICDL1	2.62e-07	0.104418	0.224	0.124	0.00959305
HNRNPA1P48	2.58e-06	0.10405	0.286	0.182	0.0943185
LRATD2	4.44e-06	0.104049	0.299	0.195	0.162555
RAD23B	9.49e-05	0.103927	0.655	0.545	1
STK17B	2.06e-06	0.10386	0.623	0.498	0.0754707
XPR1	0.000145351	0.103824	0.414	0.325	1
EIF4E	7.95e-05	0.103675	0.525	0.413	1
PEX6	1.89e-07	0.103563	0.241	0.135	0.00693142
PFN2	0.0028237	0.1034	0.556	0.472	1
ARHGDIA	1.34e-06	0.103371	0.58	0.457	0.0490727
BRAT1	0.000245731	0.103277	0.375	0.289	1
IP6K2	0.000906504	0.103185	0.627	0.546	1
GADD45G	0.00974171	0.103169	0.22	0.172	1
SNAPC1	0.0184474	0.103109	0.518	0.47	1
BRWD1	0.00488211	0.103108	0.523	0.454	1
PSMD1	0.000917045	0.103052	0.564	0.485	1
LTBP4	0.0140997	0.10303	0.656	0.583	1
MOSMO	0.000241207	0.103018	0.452	0.363	1
TAF9	0.000423085	0.10281	0.372	0.282	1
SRF	0.000360033	0.102724	0.359	0.277	1
CYB5A	7.36e-06	0.102646	0.697	0.553	0.269217
CTDNEP1	0.000452632	0.102614	0.519	0.437	1
PRKAR2A	0.000785133	0.102609	0.489	0.408	1
ISOC2	0.000284169	0.102525	0.428	0.347	1
GJA1	0.0152572	0.102427	0.296	0.246	1
ECH1	0.00638542	0.102409	0.651	0.594	1
CHD7	0.00058035	0.102285	0.334	0.257	1
DCAF5	0.000347962	0.102265	0.429	0.335	1
MYO1C	0.00021945	0.102247	0.407	0.322	1
FOXE1	0.00383924	0.102231	0.288	0.223	1
BMPR2	0.000643733	0.102207	0.453	0.376	1
PTPRU	0.000766158	0.10215	0.336	0.266	1
SMURF1	8.59e-08	0.102061	0.287	0.165	0.00314509
REXO1	0.000522943	0.10205	0.225	0.16	1
NR3C1	0.00129658	0.102045	0.668	0.586	1
KRT10	0.00197953	0.102029	0.904	0.85	1
PARD3	9.23e-05	0.101866	0.609	0.521	1
PHF13	2.93e-05	0.101833	0.27	0.18	1
LINC00667	2.34e-05	0.101767	0.462	0.34	0.856318
MTSS1	0.0271311	0.101614	0.613	0.559	1
ZSWIM7	0.000422998	0.101554	0.548	0.455	1
TNFAIP1	0.0011538	0.101424	0.407	0.328	1
GTF2I	1.2e-05	0.101229	0.935	0.881	0.43822
TMED4	0.00364087	0.101069	0.631	0.564	1
SLAIN2	0.000339183	0.10097	0.518	0.416	1
THBD	0.0115732	0.10096	0.251	0.205	1
ZNFX1	1.48e-07	0.100921	0.218	0.116	0.00540197
HSD17B12	0.00751929	0.100893	0.676	0.601	1
PCBP2	0.0063329	0.100653	0.935	0.865	1
PRKCI	0.00069234	0.100653	0.425	0.355	1
RCC2	0.000187951	0.100627	0.417	0.33	1
RAB1A	1.96e-05	0.100579	0.677	0.587	0.7167
UBE2Z	4.81e-05	0.100505	0.467	0.36	1
SMIM26	0.00564047	0.100435	0.769	0.7	1
COPB1	0.00168737	0.100422	0.7	0.624	1
GLS	0.0358617	0.100389	0.521	0.472	1
C1D	4.1e-05	0.100388	0.582	0.464	1
NQO2	1.63e-06	0.100282	0.39	0.269	0.0595768
U2AF2	0.00143454	0.100177	0.422	0.343	1
CPNE1	0.000451765	0.100047	0.521	0.431	1
HSPG2	0.000212474	0.0999745	0.453	0.356	1
HLA-F	6.68e-05	0.0999616	0.424	0.327	1
DSTN	0.00667895	0.0999302	0.969	0.944	1
SNHG1	0.0009661	0.0998705	0.404	0.325	1
MED21	0.000103454	0.0996513	0.604	0.502	1
EVL	3.61e-06	0.099635	0.416	0.299	0.132283
FAM107B	0.0359296	0.0995506	0.892	0.856	1
BMP7	0.0152775	0.0994929	0.572	0.515	1
AKT1	0.000179073	0.0993828	0.415	0.322	1
GTF2IRD2	0.000168177	0.0993368	0.299	0.211	1
BAG4	0.000117628	0.0992861	0.332	0.239	1
RAPGEFL1	1.68e-05	0.0992466	0.324	0.228	0.614246
TACC2	0.000300328	0.0992148	0.381	0.287	1
ABHD17C	8.18e-05	0.0990579	0.286	0.205	1
RHEB	8.04e-05	0.0989981	0.718	0.632	1
PUM2	0.00443422	0.0989658	0.58	0.515	1
FAM83F	0.000408247	0.0987735	0.339	0.254	1
HAUS4	0.00197987	0.0986986	0.541	0.462	1
RBMS3	0.000932786	0.0986632	0.432	0.35	1
PHB2	0.000288155	0.0986629	0.763	0.7	1
PLLP	0.00363542	0.0986601	0.445	0.373	1
MGST2	0.00456049	0.0986419	0.705	0.652	1
BCL11A	0.0480161	0.0985442	0.687	0.629	1
AC036176.3	8.13e-05	0.0984439	0.213	0.139	1
MEIS2	0.0471725	0.0983693	0.801	0.752	1
PFKP	6.83e-12	0.0983549	0.282	0.135	2.5e-07
ARIH1	1.16e-06	0.0982806	0.545	0.424	0.0426179
FOXO1	1.7e-05	0.09828	0.401	0.292	0.621426
CHST12	0.000893397	0.0982727	0.28	0.208	1
AUP1	3.17e-05	0.0981966	0.454	0.345	1
PER1	0.00062205	0.098191	0.514	0.419	1
FUS	0.00546556	0.0981837	0.944	0.917	1
INSIG1	0.00545858	0.0981773	0.453	0.381	1
UBE2N	0.000408767	0.0981074	0.593	0.5	1
ZNF440	4.39e-05	0.09804	0.331	0.241	1
SULF2	0.00011141	0.098035	0.421	0.322	1
PROSER2	0.00130437	0.0979653	0.357	0.279	1
SUN1	0.000401066	0.0979146	0.5	0.417	1
COQ10B	0.000110081	0.0978843	0.479	0.381	1
FAM3A	6.31e-05	0.0978046	0.329	0.239	1
TMEM159	0.00524112	0.0977046	0.382	0.323	1
DYNC1H1	0.00607121	0.0977041	0.75	0.705	1
RTN4	0.0010869	0.0976551	0.949	0.904	1
PFKFB3	3.2e-05	0.0975194	0.22	0.14	1
HIVEP2	2.74e-05	0.0974843	0.28	0.19	1
PLXNA3	0.000120678	0.0974818	0.246	0.167	1
ALDH1L1	1.32e-07	0.0974751	0.204	0.106	0.0048248
MYCBP2	0.00644327	0.0973226	0.707	0.652	1
DSE	9.77e-05	0.0972754	0.413	0.318	1
PCYOX1	0.00166277	0.097226	0.688	0.606	1
ADAM9	0.000466356	0.0972031	0.375	0.297	1
DNAJA4	2.31e-06	0.0971999	0.225	0.132	0.0843844
ALAS1	0.00266088	0.0971984	0.557	0.479	1
GOLPH3	2.99e-05	0.0971626	0.399	0.292	1
HK1	0.000850846	0.097034	0.568	0.48	1
ECE1	1.08e-05	0.0969997	0.804	0.724	0.39604
KIAA0930	0.000618301	0.0968814	0.278	0.208	1
MAPK6	0.000972547	0.0968735	0.358	0.279	1
AP2A2	0.000105	0.0968391	0.351	0.262	1
DYNC1LI1	0.0117715	0.0966434	0.583	0.517	1
ATG2B	2.06e-06	0.0966423	0.236	0.142	0.0754017
SIAH1	0.00325694	0.0965001	0.371	0.299	1
ANXA7	0.00435148	0.0964492	0.743	0.678	1
TMBIM6	1.23e-05	0.0962453	0.977	0.954	0.448868
TEF	0.00319358	0.0961879	0.317	0.256	1
BLCAP	0.00078825	0.0961473	0.715	0.632	1
TBC1D2	0.000286413	0.0961406	0.396	0.305	1
TGFBR2	0.000626445	0.0961288	0.472	0.381	1
C6orf62	5.14e-06	0.0960572	0.606	0.493	0.188259
PSMD14	0.000648633	0.096034	0.596	0.5	1
PPP1R13B	0.000145398	0.0959915	0.48	0.376	1
DPYD	1.15e-05	0.0959792	0.313	0.213	0.420859
GPX4	0.0039749	0.0959052	0.983	0.954	1
GSTK1	0.00767163	0.0957642	0.757	0.713	1
GGCX	0.00125036	0.095737	0.419	0.345	1
CBWD5	0.000138271	0.095701	0.282	0.196	1
HP1BP3	0.006127	0.0956365	0.856	0.823	1
UNC93B1	0.000464675	0.0956305	0.352	0.276	1
HOMER3	0.00164942	0.0955283	0.461	0.386	1
RBMXL1	0.00159559	0.0954553	0.462	0.386	1
SYNJ2BP	0.00177025	0.0954308	0.462	0.386	1
AP1AR	0.000136331	0.0953883	0.306	0.223	1
MNT	0.000180504	0.0953674	0.297	0.218	1
KANK1	0.00243115	0.0952711	0.316	0.243	1
AC127526.5	1.87e-07	0.0951603	0.204	0.106	0.00686023
DCAF7	0.00416141	0.0950529	0.528	0.459	1
NOTCH1	2.89e-07	0.0946865	0.428	0.322	0.0105694
HNRNPAB	0.0170173	0.0946226	0.812	0.752	1
TNFAIP8	0.00826726	0.0944513	0.723	0.682	1
CITED4	0.00212168	0.0944465	0.261	0.2	1
PAPOLA	0.0023412	0.0942777	0.777	0.713	1
CDC42BPA	0.000791224	0.0942517	0.382	0.299	1
ZNF787	3.1e-05	0.0942481	0.335	0.239	1
PPIA	0.00554508	0.0942379	0.994	0.96	1
EXOSC6	0.00101655	0.094232	0.427	0.343	1
NIPSNAP2	0.0163542	0.0942077	0.628	0.571	1
SREBF2	0.00215762	0.0941216	0.444	0.371	1
ATP6AP1	0.000194648	0.0940374	0.569	0.474	1
HTATIP2	1.58e-08	0.0939956	0.382	0.244	0.000579207
GBP3	5.02e-06	0.0939698	0.241	0.145	0.183759
PLIN5	0.0394285	0.0937495	0.217	0.18	1
NCS1	0.00380658	0.0935614	0.359	0.302	1
FOXP1	0.0179751	0.0934777	0.79	0.731	1
PCDH20	0.00194193	0.0933683	0.238	0.175	1
TM9SF1	0.000344398	0.0933151	0.459	0.365	1
GAREM1	0.00154632	0.0932793	0.233	0.172	1
TSEN54	0.000173415	0.0931087	0.258	0.182	1
ARAP2	0.000372554	0.0930724	0.404	0.314	1
FLYWCH2	0.00697416	0.0930299	0.503	0.429	1
PAFAH1B1	0.00034589	0.0928541	0.747	0.673	1
ZNF428	0.0282211	0.0927946	0.802	0.764	1
WTAP	3.89e-05	0.0927164	0.651	0.526	1
ADIRF-AS1	0.00926319	0.0926643	0.309	0.257	1
CDC42SE1	3.08e-06	0.0926599	0.75	0.652	0.112679
CHERP	0.00448797	0.0925444	0.24	0.19	1
TRIM2	0.0153314	0.0925366	0.531	0.47	1
ST14	9.67e-05	0.0924762	0.309	0.224	1
DUSP3	7.83e-07	0.0924513	0.221	0.124	0.0286707
ANXA11	0.00526883	0.0923595	0.744	0.705	1
TAX1BP1	0.000109911	0.0922771	0.832	0.761	1
MFSD10	0.000614356	0.0921954	0.48	0.396	1
PTPRK	0.0018975	0.0920114	0.443	0.361	1
ARAF	0.00110366	0.0919127	0.224	0.163	1
MCTP1	2.09e-06	0.0918201	0.37	0.266	0.076451
SSH1	0.00132518	0.0917983	0.306	0.234	1
BCAR1	5.14e-07	0.0917395	0.25	0.147	0.0187997
CCNC	0.00339817	0.0917177	0.531	0.462	1
GSPT1	0.0027905	0.0916512	0.696	0.637	1
PSMA2	0.000635182	0.0916481	0.853	0.772	1
SASH1	0.0106088	0.0915686	0.394	0.343	1
PLK2	0.0138866	0.0915183	0.645	0.606	1
PLXNA2	0.00210531	0.091366	0.44	0.355	1
CDC42	8.36e-05	0.0912372	0.922	0.876	1
TYMP	0.000149291	0.0912271	0.471	0.37	1
CSNK2B	0.00795084	0.0911947	0.708	0.63	1
PTPA	0.000232166	0.0911804	0.371	0.282	1
RBM7	0.000680264	0.0910236	0.39	0.305	1
LIN7C	0.00600817	0.0909896	0.479	0.419	1
CDK13	0.00114925	0.0909537	0.636	0.545	1
COPS5	0.000148563	0.0907152	0.533	0.441	1
UBA6	0.00331877	0.0907078	0.588	0.526	1
SUN2	1.31e-05	0.0906756	0.37	0.262	0.480238
EIF4B	0.00273374	0.0905702	0.94	0.894	1
STOML2	0.014179	0.0905329	0.66	0.601	1
LAMB2	0.00128023	0.0904883	0.317	0.244	1
TMEM238	0.0133961	0.0904487	0.537	0.475	1
SNAP29	0.000128696	0.0903766	0.331	0.241	1
TRAPPC12	0.000220197	0.090355	0.329	0.246	1
MBD6	0.000154519	0.0901816	0.445	0.35	1
SUMF2	0.000359824	0.0901631	0.567	0.474	1
SNHG14	0.0281609	0.0901205	0.567	0.513	1
UNC50	0.00118978	0.0901145	0.64	0.541	1
KDM2A	1.01e-06	0.09009	0.594	0.485	0.0369183
DNAJC21	0.0248171	0.0900757	0.622	0.568	1
TENT5C	0.000300106	0.0900599	0.3	0.216	1
REX1BD	0.00179194	0.0899729	0.716	0.66	1
TMEM30B	0.0067548	0.0898321	0.583	0.493	1
PLAGL2	0.00016853	0.0898258	0.309	0.224	1
TIAL1	0.00787487	0.0898236	0.635	0.574	1
CEBPG	0.000122392	0.0897252	0.391	0.3	1
TP73	0.00226973	0.0896657	0.251	0.188	1
SULF1	0.0295177	0.0896415	0.238	0.195	1
ZNRF1	0.0128252	0.0896074	0.549	0.487	1
MARF1	0.0067525	0.0896029	0.451	0.391	1
PROM2	0.000950136	0.0894879	0.332	0.257	1
ROBO1	0.00105867	0.0894091	0.248	0.182	1
MYO9A	0.00201739	0.0893401	0.438	0.36	1
CA8	6.18e-06	0.0893383	0.219	0.132	0.226158
GRK2	7.28e-07	0.0893105	0.338	0.224	0.0266447
EXOC3	0.0015134	0.0892728	0.398	0.322	1
OXR1	0.0124265	0.089264	0.744	0.678	1
AP1M2	0.000102515	0.089243	0.282	0.196	1
PHF1	0.00389111	0.0889353	0.524	0.447	1
ADORA2B	0.00545188	0.0889058	0.283	0.229	1
NR1H2	0.00012167	0.0888628	0.378	0.279	1
SQOR	0.00304288	0.0888287	0.383	0.317	1
SEPHS1	0.000712695	0.0887296	0.366	0.281	1
UPP1	8.72e-05	0.0887197	0.232	0.153	1
PLTP	0.0339692	0.0886887	0.557	0.507	1
GALNT2	0.00612967	0.0886829	0.455	0.389	1
SIPA1L1	8.8e-05	0.0886796	0.517	0.411	1
RAB5B	0.00539649	0.0886771	0.391	0.322	1
USP31	0.00912254	0.0885967	0.378	0.317	1
TCF20	0.000373294	0.0884016	0.405	0.325	1
PLXNB2	0.0105397	0.0882913	0.525	0.477	1
MYO1B	0.0152755	0.0882502	0.462	0.399	1
RGL2	0.00198788	0.0882262	0.345	0.274	1
CRYL1	0.0169058	0.0881619	0.449	0.394	1
DNAJC3	0.00214535	0.0881345	0.627	0.553	1
SERINC5	0.00200732	0.0880877	0.311	0.243	1
FURIN	6.66e-05	0.0880643	0.231	0.152	1
UBXN6	0.000302364	0.0880016	0.504	0.409	1
ARL5B	1.53e-09	0.0879066	0.488	0.361	5.59e-05
RAN	0.00560968	0.0878736	0.836	0.766	1
TPP1	7.66e-05	0.0877943	0.276	0.188	1
KLF3-AS1	0.018311	0.0877681	0.277	0.229	1
DEGS2	0.000265267	0.0876997	0.207	0.139	1
ATP6V0E1	8.65e-06	0.0876904	0.915	0.871	0.316685
NCOA2	0.00212224	0.0876517	0.329	0.252	1
GCH1	0.00109043	0.0875307	0.208	0.145	1
KLHL24	0.00026139	0.0874824	0.481	0.396	1
RBMX	0.0139168	0.0874805	0.911	0.856	1
AGPAT3	0.00397406	0.0874506	0.331	0.272	1
ARPP19	0.0110799	0.0874238	0.602	0.546	1
CES2	0.0049656	0.0874108	0.46	0.38	1
EFNA5	4.95e-06	0.0874047	0.346	0.238	0.181252
SWAP70	0.00692514	0.0873379	0.46	0.391	1
STK11	0.00017557	0.0872498	0.407	0.315	1
STX16	0.00100019	0.0872133	0.495	0.414	1
HERPUD1	0.00111542	0.0871537	0.91	0.863	1
2021-03-07	0.000198842	0.0870641	0.615	0.517	1
EFNB1	8.62e-05	0.0870621	0.291	0.203	1
CDIP1	6.52e-05	0.0870532	0.223	0.144	1
RRAS2	0.00105168	0.0870241	0.576	0.474	1
PTPMT1	0.000124028	0.0869433	0.312	0.224	1
UAP1	0.000843743	0.0868929	0.446	0.358	1
WDR41	9.37e-05	0.0867759	0.32	0.224	1
LEPROT	0.0465416	0.0867741	0.712	0.665	1
FBRSL1	0.000389805	0.0865771	0.252	0.178	1
RYR1	0.000334286	0.0865045	0.321	0.239	1
ATP5F1C	0.000995867	0.0864461	0.783	0.703	1
ZNF185	0.000466139	0.0864285	0.267	0.196	1
FHIT	0.000774559	0.0863971	0.287	0.216	1
PDK2	4.58e-05	0.0863267	0.242	0.158	1
KIF3B	0.00157265	0.0863035	0.304	0.231	1
IFI16	0.000732627	0.0862732	0.904	0.875	1
CDIPT	0.000115924	0.0862383	0.334	0.241	1
LINC02185	0.00986866	0.0861916	0.315	0.257	1
ERC1	0.00127624	0.0861879	0.359	0.287	1
CLYBL	3.3e-05	0.0861622	0.242	0.158	1
RPL7	0.0304649	0.0861093	0.999	0.969	1
PPP2CB	0.0194735	0.0860645	0.669	0.599	1
CDC42BPB	0.00345609	0.0860489	0.446	0.373	1
CALR	0.0150831	0.0859942	0.914	0.886	1
CARD19	2.38e-05	0.0858443	0.376	0.272	0.870159
CFL1	0.000242587	0.085814	0.973	0.937	1
GDI2	0.0388846	0.0858056	0.718	0.693	1
BTF3	0.0140732	0.0857933	0.999	0.964	1
CLIC1	0.000361349	0.0857085	0.901	0.847	1
MGAT4B	0.00136398	0.0856975	0.46	0.38	1
CUL1	0.000209898	0.0856817	0.436	0.342	1
TIFA	0.000318059	0.0856683	0.261	0.18	1
YPEL2	0.00279127	0.0855425	0.235	0.175	1
CTBP1	5.77e-06	0.0855016	0.399	0.284	0.211007
KHDRBS1	0.0242993	0.0854835	0.824	0.771	1
PSMC2	0.000535179	0.0854238	0.487	0.403	1
CHD6	0.00485259	0.0853677	0.64	0.561	1
RAB10	0.000123278	0.0851053	0.754	0.686	1
UQCRC2	0.00608974	0.0850923	0.735	0.677	1
CDK12	0.00342177	0.0850192	0.511	0.432	1
TNFRSF10D	0.00311326	0.0849709	0.205	0.149	1
PCSK5	0.000119949	0.0849224	0.296	0.211	1
ZNF814	5.45e-05	0.0846469	0.343	0.243	1
SOWAHC	0.0121085	0.0846241	0.405	0.347	1
CCZ1	0.00265526	0.0845597	0.364	0.294	1
ARHGEF28	0.00831392	0.0845514	0.41	0.345	1
UPF1	0.00155382	0.0844632	0.502	0.431	1
PPP1CB	2.02e-05	0.0844148	0.818	0.784	0.739949
TRIP10	0.0121739	0.0842705	0.447	0.389	1
SAMD12	0.0153449	0.0841912	0.498	0.432	1
LIME1	0.0211857	0.0841292	0.324	0.276	1
PKM	0.0396977	0.0840133	0.941	0.919	1
CELSR2	0.000131144	0.0839834	0.288	0.203	1
DLGAP1-AS1	0.00597403	0.0839768	0.326	0.266	1
ADNP	0.00689963	0.0839266	0.64	0.556	1
TAPBP	3.15e-06	0.0839187	0.682	0.586	0.115407
UBTF	0.0118363	0.0837929	0.653	0.587	1
ARHGAP35	0.025503	0.0837025	0.46	0.403	1
DPM1	0.000669516	0.0835406	0.453	0.368	1
CMC2	0.000320548	0.083522	0.407	0.318	1
MLLT6	0.00156839	0.0834653	0.529	0.441	1
SMPDL3A	0.00161773	0.0833662	0.272	0.203	1
OGFR	0.000305019	0.083345	0.328	0.246	1
PATJ	0.0221618	0.0833228	0.57	0.536	1
ZNF358	0.000182753	0.0832525	0.342	0.252	1
RBBP6	0.0225212	0.083245	0.647	0.597	1
LRP1	0.0202395	0.0832248	0.614	0.564	1
PAWR	0.00636005	0.0831674	0.598	0.528	1
PGRMC2	0.000987284	0.0831653	0.482	0.406	1
PEX26	0.000462205	0.0830864	0.252	0.178	1
ISCA1	0.00139684	0.0830635	0.414	0.33	1
IRGQ	0.00114569	0.0830384	0.246	0.183	1
AL158152.1	0.00782066	0.0829714	0.292	0.233	1
APCDD1	0.000280244	0.0829514	0.32	0.238	1
AC023157.3	7.91e-10	0.0829172	0.256	0.13	2.9e-05
IRF2BP2	0.000159681	0.0828953	0.811	0.767	1
KIF5B	0.00894713	0.0828762	0.77	0.711	1
RNF187	0.0234697	0.0828741	0.506	0.439	1
NDFIP1	0.00123157	0.0828563	0.852	0.79	1
ERBB3	0.000356842	0.0827642	0.302	0.223	1
ARMC10	0.0208638	0.082734	0.525	0.475	1
RALGAPA2	1.92e-05	0.0826211	0.449	0.351	0.703482
ARSJ	0.00289704	0.0825734	0.325	0.254	1
RBFOX2	0.00177837	0.0825401	0.604	0.512	1
SNHG7	0.014539	0.0825302	0.705	0.632	1
HNRNPH3	0.000130758	0.0825099	0.818	0.743	1
ATXN2	0.0137134	0.0824973	0.472	0.419	1
ZMYND11	0.0168381	0.0824251	0.541	0.474	1
EDARADD	0.00538908	0.0823711	0.41	0.343	1
NDUFB5	0.00253904	0.0823603	0.764	0.703	1
PGAM1	3.46e-05	0.0823477	0.618	0.517	1
CRLS1	0.00151241	0.0822978	0.365	0.29	1
HMGA1	0.0404317	0.0822661	0.662	0.597	1
AC097448.1	0.00230142	0.0821873	0.216	0.157	1
RAVER1	0.000238113	0.0821852	0.234	0.16	1
YWHAQ	0.0183809	0.0821783	0.802	0.741	1
LYPLA2	0.00238129	0.082162	0.366	0.292	1
PPP1R16A	0.00896262	0.0821392	0.451	0.383	1
TARBP1	0.000475036	0.0821193	0.249	0.178	1
ARPC4	9.97e-05	0.0821148	0.499	0.398	1
NHLRC2	0.00531411	0.0821084	0.429	0.365	1
CLOCK	0.00428645	0.0820809	0.405	0.338	1
NSA2	0.0462636	0.0820475	0.933	0.889	1
SAMD4B	1.47e-06	0.0819933	0.504	0.399	0.0539618
SDHD	0.00190235	0.0819721	0.737	0.668	1
ITPRID2	0.0107844	0.0819474	0.624	0.558	1
ZRANB1	5.72e-07	0.0818981	0.361	0.246	0.0209416
IQCK	0.00539027	0.0818646	0.364	0.3	1
ANKRD6	0.00419471	0.0815763	0.343	0.276	1
TMEM9	0.000929559	0.0814495	0.405	0.318	1
PRMT1	0.0185128	0.0813934	0.718	0.66	1
DFFA	0.026124	0.0813605	0.404	0.355	1
CEP68	0.0194862	0.0812732	0.552	0.479	1
ST6GAL1	2.39e-06	0.0811901	0.213	0.12	0.0876356
ERGIC3	0.00608022	0.0811649	0.674	0.627	1
LGALSL	0.0248743	0.0811581	0.407	0.35	1
TMEM30A	5.46e-05	0.081109	0.596	0.502	1
NOL3	0.0130264	0.0810982	0.481	0.403	1
UTP20	0.00297569	0.0810866	0.35	0.279	1
AFDN	0.00855304	0.0810668	0.484	0.417	1
PIK3R2	0.00108596	0.0810563	0.34	0.257	1
MVP	2.88e-05	0.0808796	0.389	0.29	1
HSP90AB1	0.0155284	0.0808561	0.992	0.965	1
GBP1	0.000192089	0.080802	0.325	0.238	1
ZBTB11	0.000944239	0.0807922	0.352	0.272	1
MDM2	0.00119566	0.0807295	0.608	0.528	1
NECTIN4	0.000252035	0.0806589	0.205	0.137	1
SOCS7	6.22e-05	0.0806024	0.211	0.132	1
QARS	0.00414528	0.0805969	0.536	0.447	1
DGCR2	0.00217172	0.0804292	0.329	0.261	1
AFF4	0.0279794	0.0804261	0.714	0.658	1
CYFIP2	8.24e-05	0.0803269	0.232	0.152	1
MRPL32	0.00516277	0.0802637	0.529	0.469	1
ANKLE2	0.0135004	0.080245	0.52	0.452	1
UBE3C	0.00046233	0.0802263	0.313	0.238	1
CADM1	0.0361484	0.0802097	0.417	0.368	1
SELENON	0.00606569	0.0801648	0.386	0.322	1
ANKRD17	0.00490219	0.0801498	0.617	0.538	1
ING1	0.0201592	0.0800097	0.367	0.307	1
SMAD1	0.0129774	0.0799995	0.459	0.393	1
ZNF664	0.00114997	0.079924	0.339	0.259	1
DCUN1D3	8.32e-07	0.0799137	0.207	0.112	0.0304353
ANKHD1	0.00410281	0.0796968	0.723	0.66	1
FOXP2	0.00619167	0.0796466	0.4	0.337	1
SUCLG1	0.0339964	0.0794936	0.624	0.574	1
FNIP2	0.00853083	0.0794857	0.375	0.317	1
PLSCR1	0.0153859	0.0794628	0.525	0.469	1
DDB1	0.0154733	0.0794118	0.533	0.477	1
BCL2L1	0.00283427	0.079266	0.34	0.271	1
PAM	0.00598865	0.0792576	0.257	0.201	1
TCN2	0.00144597	0.079237	0.336	0.266	1
RABGGTB	0.000407581	0.0791976	0.369	0.279	1
CDK2AP1	0.0106995	0.0791639	0.623	0.563	1
GCNT2	0.00949756	0.0791565	0.396	0.327	1
RAB1B	0.000295693	0.0790818	0.489	0.394	1
NR3C2	0.000138723	0.079025	0.215	0.142	1
PPP1R14B	0.0110889	0.0789909	0.479	0.417	1
TANC2	0.00217055	0.078943	0.313	0.248	1
ALDH1A3	0.00855222	0.0789304	0.303	0.241	1
SPSB1	1.07e-05	0.0788644	0.214	0.127	0.39289
FEM1A	0.000116876	0.0788292	0.263	0.177	1
NR1D2	0.0083619	0.0788159	0.596	0.531	1
GPR108	0.00957413	0.0787905	0.49	0.436	1
YRDC	0.00019107	0.0787896	0.241	0.162	1
TP53I11	0.000134121	0.0787631	0.254	0.177	1
PHACTR4	0.0283094	0.0786927	0.64	0.579	1
HIPK2	0.0116179	0.0786574	0.36	0.299	1
HUWE1	0.0154474	0.0785634	0.622	0.545	1
GTF3C5	1.45e-05	0.0784527	0.22	0.134	0.530233
TRIM13	0.0374182	0.0783636	0.436	0.389	1
EHMT1	0.000997682	0.0782912	0.437	0.347	1
TRAK1	0.0080691	0.0782313	0.442	0.37	1
SART1	0.00201703	0.0781981	0.313	0.243	1
PHLDA1	0.0185137	0.0781938	0.407	0.35	1
ZC3HAV1	0.0377073	0.0781397	0.425	0.373	1
IGBP1	0.0305009	0.07805	0.68	0.616	1
PDHA1	0.0423238	0.0779745	0.522	0.469	1
TLE2	0.000108863	0.0779651	0.37	0.284	1
VILL	0.00390281	0.0778483	0.248	0.19	1
AKT1S1	5.14e-05	0.0778104	0.282	0.193	1
RBMS2	0.000334279	0.077806	0.222	0.15	1
MORN2	0.0477064	0.0776981	0.349	0.294	1
CXXC5	0.0116225	0.0776025	0.604	0.521	1
TMEM184B	0.000379514	0.0776015	0.317	0.233	1
CUX1	0.00720533	0.0775982	0.577	0.505	1
SLC9A1	0.0100674	0.0775072	0.276	0.218	1
TSHZ3	0.00264359	0.0774506	0.248	0.188	1
ADRB1	0.00202351	0.0773194	0.215	0.155	1
FXYD1	0.00365838	0.0772341	0.414	0.34	1
CELSR1	0.00259527	0.0770483	0.37	0.295	1
DYNLL2	0.029764	0.0770096	0.609	0.554	1
PTPN12	0.000279226	0.0768941	0.569	0.482	1
NBEAL1	0.0143862	0.0768461	0.576	0.507	1
SRGAP3	0.0146472	0.0767434	0.646	0.573	1
NUP62	0.000845762	0.0766304	0.319	0.241	1
PRKCD	7.51e-06	0.0766217	0.381	0.276	0.27486
ATXN7	0.00194431	0.076598	0.48	0.408	1
PKD2	0.00159155	0.0765903	0.249	0.183	1
CNOT7	0.00922636	0.0765067	0.617	0.55	1
SAR1A	0.000615136	0.0764921	0.594	0.502	1
DMRT2	0.00488535	0.0764816	0.271	0.208	1
RETREG2	0.000219282	0.0764452	0.507	0.417	1
ITGB5	0.0409252	0.0763862	0.54	0.487	1
DUSP14	0.00318835	0.0763335	0.5	0.421	1
MEAF6	0.00470376	0.0763283	0.641	0.566	1
ZSWIM8	0.00361486	0.0762793	0.234	0.175	1
SLC38A10	3.63e-05	0.0761835	0.365	0.261	1
GGT6	0.0113349	0.0761638	0.329	0.276	1
BSDC1	2.91e-05	0.0760986	0.428	0.315	1
SMIM15	0.0409012	0.0760493	0.672	0.616	1
KIAA2026	0.00280677	0.0758882	0.538	0.464	1
MRPS30	0.00578382	0.0758848	0.367	0.299	1
LNX2	0.0100085	0.0758139	0.395	0.332	1
BBX	0.00408291	0.0758074	0.789	0.726	1
TTC17	0.0219868	0.0758039	0.495	0.437	1
DAP3	0.00262318	0.0757482	0.545	0.465	1
DCAF10	0.00787595	0.0757428	0.391	0.32	1
LDB1	0.00366426	0.0757201	0.327	0.259	1
ALDH2	0.0199411	0.0756649	0.852	0.818	1
PRKCA	0.000708989	0.0755439	0.274	0.201	1
AGFG1	0.0138414	0.0754999	0.561	0.495	1
LYRM4	0.00285799	0.075474	0.248	0.188	1
GNA11	0.000223386	0.0754428	0.315	0.224	1
HCFC1	0.000424318	0.0754424	0.293	0.21	1
SSU72	0.00530073	0.0753744	0.748	0.693	1
CDK16	0.00235106	0.0753709	0.28	0.211	1
CCDC50	0.00908688	0.0753486	0.46	0.389	1
CASP7	0.000200772	0.0753144	0.329	0.238	1
RNF138	3.8e-05	0.0753105	0.274	0.183	1
WNT7B	0.000231177	0.0752482	0.341	0.251	1
NDUFB4	0.0482624	0.0751794	0.897	0.863	1
NUCB1	0.00870499	0.0750532	0.563	0.477	1
ECHDC1	0.0162514	0.0750382	0.518	0.45	1
ABCA1	0.00361898	0.0750324	0.285	0.218	1
FAM215B	0.00365054	0.0750106	0.254	0.195	1
MKRN1	0.00117632	0.0749502	0.572	0.485	1
DHPS	0.00387532	0.0749482	0.411	0.335	1
FAM110A	0.00228984	0.0749473	0.27	0.205	1
UBAC2	0.00183908	0.0749215	0.425	0.338	1
HELZ	0.015655	0.0748929	0.511	0.454	1
PDLIM5	0.00631472	0.0748883	0.617	0.541	1
TAF5L	0.00101682	0.074861	0.228	0.163	1
PTK2	0.00602093	0.0748072	0.573	0.507	1
SGPP2	0.00470221	0.0746487	0.294	0.229	1
EPN2	0.0468344	0.074613	0.536	0.48	1
GTF2B	0.00997727	0.074601	0.541	0.482	1
NAPRT	0.010363	0.0745407	0.427	0.366	1
LRP12	0.0184158	0.0745283	0.367	0.312	1
NIPAL2	0.00349536	0.0745019	0.473	0.394	1
CD2AP	0.00196258	0.0744775	0.542	0.449	1
RNF152	0.011084	0.0744719	0.314	0.259	1
PSAP	0.000901617	0.0744065	0.923	0.881	1
NAPA	0.00297889	0.0743943	0.515	0.444	1
TNFAIP3	8.19e-14	0.0743893	0.334	0.165	3e-09
TMEM63A	0.00231515	0.0743696	0.226	0.167	1
MKLN1	0.00704038	0.0743469	0.566	0.51	1
NWD1	0.000526237	0.0741694	0.422	0.327	1
SBF2	0.00375705	0.0741657	0.425	0.347	1
C15orf41	0.0325624	0.0741498	0.371	0.322	1
WDR47	0.00100671	0.0741228	0.302	0.231	1
WDR45B	0.00164594	0.0741194	0.63	0.556	1
MICALL1	0.000765026	0.0740479	0.205	0.14	1
EAF2	0.00320616	0.0740094	0.246	0.185	1
RRAGC	3.31e-05	0.0739078	0.294	0.203	1
NUTM2B-AS1	0.014402	0.0738116	0.487	0.424	1
EOGT	0.01767	0.0737821	0.269	0.219	1
PTPRG	0.0154129	0.0737518	0.398	0.34	1
TRIOBP	0.0234176	0.0737473	0.516	0.46	1
MDM4	0.0229283	0.0735754	0.591	0.535	1
TMEM47	0.0288669	0.0735075	0.257	0.211	1
POLG2	0.0109272	0.0734558	0.264	0.21	1
GOLGA3	0.000372773	0.0734057	0.327	0.241	1
CHRAC1	0.0312373	0.0733379	0.463	0.411	1
CLK1	0.000160269	0.0733221	0.785	0.701	1
ZDHHC20	0.00158193	0.0732996	0.324	0.248	1
ADSL	0.00737954	0.0732906	0.296	0.228	1
LRCH4	0.00210876	0.0732888	0.32	0.251	1
IKZF2	0.00647128	0.0732879	0.418	0.348	1
RDH11	0.00581972	0.0731319	0.4	0.322	1
SMARCA2	0.0276354	0.072943	0.824	0.776	1
PTK7	0.00844496	0.0729258	0.396	0.332	1
TJP1	0.000675493	0.0728755	0.556	0.472	1
MOB4	4.76e-05	0.0728237	0.609	0.508	1
GM2A	0.0193115	0.072809	0.343	0.292	1
UBQLN1	0.0142455	0.0727848	0.456	0.389	1
RAPH1	0.00152724	0.0726608	0.22	0.158	1
TBC1D10A	0.00349359	0.0726299	0.239	0.18	1
PIAS2	0.00144836	0.0724375	0.342	0.259	1
MFSD6	0.00177045	0.0724212	0.265	0.195	1
MAP3K5	0.0140718	0.0722539	0.422	0.365	1
SRC	0.0030845	0.0722381	0.231	0.172	1
DHX30	0.00969181	0.0722062	0.386	0.32	1
ARRDC1	0.0143089	0.0721246	0.324	0.264	1
PLEKHM1	0.000725686	0.0720993	0.279	0.201	1
ATP5MD	0.0134887	0.0719569	0.905	0.858	1
GFM1	0.0118532	0.0719391	0.368	0.307	1
NUDT9	0.0103753	0.0719215	0.36	0.294	1
MYO1D	0.0080468	0.0719043	0.277	0.221	1
PHKG1	0.000161991	0.0718877	0.208	0.139	1
PRKAG2	0.00395288	0.0718834	0.37	0.302	1
MTRF1L	0.000111709	0.0718643	0.276	0.19	1
KLC1	0.0345595	0.0718615	0.494	0.441	1
LRRC8D	0.00458785	0.0718446	0.272	0.215	1
RAB11B	0.0235266	0.0718407	0.525	0.46	1
SCARB2	0.016032	0.071753	0.598	0.53	1
HNRNPUL1	0.00143423	0.0716824	0.724	0.62	1
HYAL2	0.00425222	0.0716719	0.318	0.254	1
PGPEP1	0.00806985	0.0716339	0.216	0.165	1
RNPEP	0.000416683	0.0716225	0.323	0.238	1
CFAP20	0.0204149	0.0715767	0.371	0.317	1
RARB	3.54e-05	0.0715455	0.267	0.173	1
TFEB	2.04e-05	0.0715427	0.233	0.147	0.746781
FBXW7	0.0340401	0.0715249	0.38	0.327	1
ZBTB7B	0.00253226	0.07147	0.23	0.17	1
TMED2	0.00224882	0.0713554	0.801	0.738	1
SERINC1	0.00584986	0.071325	0.63	0.558	1
SMAD4	0.0191034	0.071239	0.495	0.432	1
IGFBP7	0.0495929	0.0712296	0.802	0.752	1
N4BP1	0.00705913	0.0711389	0.521	0.446	1
CRK	0.00144296	0.0711168	0.51	0.413	1
HAGH	0.000506902	0.0711144	0.357	0.277	1
PIP5K1C	0.000345093	0.0710343	0.204	0.135	1
UPK3BL1	0.00200413	0.0710206	0.442	0.355	1
SPG21	0.0031594	0.0709797	0.367	0.29	1
ASL	0.0107552	0.0709321	0.324	0.257	1
CAMSAP2	0.00121918	0.0709102	0.42	0.335	1
MIB1	0.00131139	0.0708744	0.548	0.459	1
CDV3	0.00420234	0.0708503	0.719	0.652	1
UBE2H	0.00524736	0.0707971	0.864	0.827	1
FKBP11	0.00199525	0.0707969	0.329	0.256	1
NOLC1	0.0104366	0.0707419	0.502	0.427	1
SIX4	0.00148258	0.0706671	0.41	0.33	1
LPP	0.03707	0.0706545	0.787	0.741	1
SHB	0.0378052	0.0706415	0.355	0.314	1
EIF3G	0.0230247	0.0706293	0.904	0.875	1
YBX1	0.0127274	0.0706139	0.995	0.962	1
ACO2	0.000141783	0.0706121	0.379	0.289	1
AC058791.1	0.00590072	0.0705325	0.231	0.173	1
REXO4	0.0249344	0.0704795	0.366	0.309	1
PLEKHG3	0.000507662	0.0704628	0.362	0.285	1
SNX6	0.014223	0.0704575	0.728	0.68	1
PNPLA8	3.27e-08	0.0704456	0.606	0.482	0.0011973
FASTK	0.0293769	0.0703588	0.412	0.361	1
ALKBH7	0.0111224	0.0702956	0.847	0.794	1
SESN2	0.00588975	0.0702397	0.205	0.153	1
REV1	0.0312884	0.07019	0.662	0.607	1
LINC01644	0.00143001	0.070167	0.205	0.142	1
RRP1	0.0108093	0.0701542	0.309	0.252	1
C20orf194	0.00469483	0.0700992	0.241	0.183	1
URB1	0.00245265	0.0700862	0.275	0.21	1
ST3GAL1	0.00324835	0.0700506	0.27	0.206	1
DMTN	0.000242234	0.070025	0.213	0.14	1
LATS2	0.0094883	0.07002	0.282	0.226	1
GRHL2	0.0278538	0.0699034	0.454	0.398	1
CMIP	4.57e-05	0.0698952	0.512	0.403	1
CIC	0.00476712	0.069837	0.358	0.289	1
GRINA	0.000587494	0.0698244	0.456	0.365	1
MARVELD2	0.00449613	0.0697578	0.337	0.269	1
SBNO2	2.87e-06	0.0697549	0.288	0.185	0.105219
KCNS3	0.000148697	0.0696759	0.236	0.158	1
RAPGEF1	0.00158143	0.0696714	0.213	0.153	1
STN1	0.00385675	0.0696447	0.288	0.221	1
STK24	1.38e-05	0.0696351	0.688	0.569	0.504138
GSK3A	0.0335322	0.0695706	0.362	0.31	1
CLIP1	0.00199318	0.0694947	0.623	0.536	1
SUCLG2	0.0233464	0.0694761	0.526	0.474	1
CTNNA1	0.000393171	0.0694428	0.785	0.724	1
HECTD1	0.0182593	0.0694086	0.583	0.541	1
SLC15A2	0.0428348	0.0694006	0.488	0.442	1
CDYL	0.00193951	0.0693918	0.391	0.322	1
MED13	0.0355356	0.0693335	0.499	0.462	1
SPRED2	0.00189521	0.0692931	0.365	0.282	1
MRPL49	0.00218306	0.0692771	0.326	0.248	1
TAF1	0.00330546	0.0692293	0.382	0.317	1
RFX7	0.000599481	0.0692197	0.268	0.193	1
SS18L2	0.00881843	0.069204	0.454	0.391	1
PHYKPL	0.00124244	0.0690857	0.387	0.294	1
CNPPD1	0.000153763	0.0690323	0.267	0.185	1
ACER3	0.000122899	0.0689903	0.308	0.219	1
EIF4A3	0.0467808	0.0689823	0.78	0.769	1
JOSD2	0.000566127	0.0689554	0.323	0.238	1
FLOT1	0.00164704	0.0689254	0.545	0.465	1
SCMH1	0.0277334	0.0689203	0.272	0.226	1
NCKAP1	0.0107835	0.0688968	0.581	0.517	1
YWHAH	0.0116842	0.0688671	0.521	0.45	1
SOGA1	0.00257233	0.0687939	0.276	0.211	1
USP40	0.0161623	0.0687205	0.365	0.309	1
EPB41L5	0.00208354	0.0685552	0.25	0.183	1
MAEA	0.00107886	0.0685248	0.293	0.216	1
PPARA	0.00430093	0.0685095	0.339	0.271	1
SINHCAF	0.0402737	0.0684912	0.761	0.708	1
EML2	0.0098751	0.0684776	0.405	0.345	1
CIZ1	0.00178638	0.0684742	0.299	0.228	1
TC2N	0.015823	0.0684705	0.385	0.33	1
UBR5	0.0366349	0.0684253	0.598	0.561	1
ZMIZ1	9.58e-05	0.0683802	0.313	0.218	1
RERG	0.0365157	0.0683006	0.498	0.449	1
APLP2	0.0148308	0.068292	0.987	0.957	1
DLGAP4	0.00069442	0.068278	0.345	0.261	1
GALE	0.00025202	0.0682691	0.273	0.196	1
EPHB4	0.00322939	0.0682399	0.337	0.262	1
BAP1	0.0239735	0.0682296	0.319	0.266	1
UBE2G1	0.00348772	0.0682136	0.407	0.328	1
ANKH	0.0108694	0.0681959	0.385	0.325	1
CHMP1B	0.00169114	0.0681704	0.678	0.616	1
PAIP1	0.00626923	0.0681607	0.532	0.467	1
PRCC	0.000700304	0.0681526	0.304	0.226	1
PNP	0.0102334	0.0681449	0.206	0.155	1
RBM38	0.0018284	0.0681426	0.29	0.219	1
GPI	0.0111743	0.0681225	0.567	0.498	1
DOCK1	0.0427144	0.0680804	0.379	0.332	1
CTNND1	0.022149	0.0679412	0.731	0.683	1
PPTC7	0.0162169	0.0678966	0.324	0.267	1
INAFM1	3.67e-05	0.0678636	0.222	0.14	1
TNFRSF14	0.00336816	0.0678479	0.288	0.221	1
ITPA	0.0139005	0.0676682	0.381	0.322	1
TMEM115	0.00322192	0.0676307	0.252	0.188	1
CS	0.00400075	0.0676089	0.317	0.248	1
ELP5	0.00305448	0.0676059	0.375	0.304	1
FAM53B	0.0175479	0.0675945	0.29	0.239	1
SLC25A39	0.00404412	0.0675241	0.429	0.355	1
PSMB5	0.0157074	0.0675124	0.717	0.639	1
LPGAT1	0.000626551	0.0673718	0.492	0.398	1
PIGG	0.00472935	0.0673624	0.236	0.177	1
BTG1	0.000409381	0.0672885	0.972	0.949	1
EIF2B2	0.00170182	0.0672355	0.201	0.14	1
PRRG2	0.0206091	0.0672286	0.26	0.211	1
ERCC1	0.0069575	0.0672074	0.516	0.431	1
METRN	0.000136995	0.0671881	0.258	0.177	1
STEAP3	0.000469054	0.0671746	0.215	0.147	1
ESYT2	0.0169262	0.0670987	0.321	0.264	1
HSPE1	0.0044962	0.0670424	0.92	0.871	1
LFNG	0.0357494	0.0670286	0.319	0.269	1
JMJD8	0.026613	0.0670274	0.245	0.201	1
CNOT9	0.002471	0.0670053	0.28	0.211	1
KCNQ1	0.00124168	0.0669505	0.202	0.139	1
TNRC6B	0.00598161	0.0669492	0.882	0.833	1
LSM12	0.0478563	0.0669399	0.454	0.398	1
BTBD2	0.00300555	0.0668632	0.312	0.246	1
WDR6	0.00412164	0.0668594	0.401	0.327	1
BAMBI	0.0148882	0.0667091	0.381	0.325	1
POLD4	0.0442317	0.0666378	0.601	0.558	1
NIPBL	0.00183356	0.0665892	0.728	0.673	1
DNAJA2	0.0393081	0.0665806	0.738	0.686	1
PRELID3B	0.00459033	0.0664845	0.28	0.216	1
FASN	0.00226121	0.066416	0.25	0.186	1
KLF13	1.55e-05	0.0663618	0.376	0.276	0.567807
KIAA1191	0.00430775	0.0663061	0.381	0.3	1
YIPF3	0.0245005	0.0662746	0.585	0.523	1
PPP2CA	0.0058154	0.0662598	0.554	0.482	1
SKP1	0.0173074	0.0662243	0.987	0.969	1
ZNF559	0.00605955	0.0660977	0.232	0.177	1
LRFN4	0.0010358	0.0660676	0.23	0.165	1
FOXK2	0.000635647	0.0658594	0.292	0.215	1
CLDND1	0.00127443	0.065827	0.494	0.399	1
BCL3	0.0010462	0.065823	0.386	0.32	1
SNAP23	0.00671366	0.0658197	0.379	0.307	1
SERTAD4	0.041154	0.0658108	0.472	0.431	1
DUOXA1	0.047914	0.0657232	0.404	0.351	1
SMG1	0.0133808	0.065655	0.555	0.492	1
SLC25A4	0.0252222	0.0656259	0.594	0.52	1
HDAC5	0.0118465	0.065546	0.201	0.153	1
ELMSAN1	0.00010857	0.0655256	0.484	0.384	1
SFSWAP	0.00701435	0.0654684	0.43	0.355	1
PSMA3-AS1	0.00499259	0.0653517	0.637	0.564	1
DBN1	0.0167162	0.0652113	0.225	0.18	1
CLUH	7.76e-06	0.0651489	0.224	0.135	0.284054
AQR	0.0151046	0.06514	0.411	0.345	1
PFDN4	0.00421317	0.0649924	0.443	0.363	1
CD24	0.0053344	0.0649892	0.251	0.196	1
SRSF6	0.0260544	0.0649731	0.535	0.488	1
FBXL17	0.0116589	0.0649073	0.321	0.261	1
CBX6	0.0163391	0.0648555	0.48	0.417	1
TMEM185B	0.0105612	0.0648381	0.256	0.206	1
SLC2A4RG	0.0302191	0.0647267	0.713	0.672	1
RABGGTA	0.00598425	0.0646894	0.213	0.158	1
CTDSP1	0.00111687	0.064595	0.529	0.432	1
SOX21-AS1	0.00279736	0.0645603	0.205	0.145	1
MAN2A1	0.00397703	0.0645463	0.22	0.158	1
INTS14	0.00255421	0.064455	0.24	0.175	1
GATAD1	0.0459722	0.0643807	0.718	0.665	1
RRNAD1	3.35e-05	0.0643787	0.226	0.142	1
FRMD8	0.0143064	0.0643251	0.231	0.182	1
LZTS2	0.000885593	0.0642946	0.246	0.175	1
TES	0.0292127	0.0642669	0.59	0.545	1
ORAI3	0.00659876	0.0642299	0.358	0.29	1
BICDL2	0.00100724	0.0641568	0.212	0.147	1
MFF	0.00193279	0.0640804	0.553	0.485	1
NSD3	0.00210589	0.0640472	0.794	0.721	1
ADIPOR2	0.0075234	0.0640336	0.368	0.3	1
TBRG4	0.00814468	0.0639931	0.236	0.183	1
SLC25A38	0.00345111	0.0639245	0.273	0.208	1
PXDC1	0.00113429	0.0638983	0.403	0.32	1
DAB2IP	0.00441725	0.0638779	0.398	0.322	1
BMI1	0.018848	0.0638556	0.624	0.554	1
FAM89B	0.0141696	0.0637537	0.423	0.361	1
RAB30	0.000664241	0.0637127	0.229	0.162	1
CCNK	0.0037213	0.0637065	0.498	0.424	1
ALDH9A1	0.00947189	0.0636791	0.566	0.483	1
ZNF672	0.000130216	0.0635847	0.236	0.155	1
NAPG	0.00681639	0.0635653	0.487	0.422	1
CBFA2T2	0.0190952	0.0635163	0.292	0.238	1
RPP30	0.00360195	0.0634931	0.369	0.297	1
RNF14	0.0130456	0.0634452	0.252	0.2	1
HNRNPF	0.0045428	0.0634143	0.878	0.823	1
TANC1	0.0261563	0.0634027	0.36	0.305	1
GLRX3	0.000402027	0.0633737	0.479	0.391	1
FARP1	0.00596511	0.0633083	0.495	0.416	1
TMEM243	0.0259203	0.0632708	0.407	0.347	1
KAT6A	0.000120848	0.0632652	0.6	0.502	1
USP9X	0.00446204	0.0632461	0.516	0.442	1
CD40	0.0285752	0.0631814	0.387	0.335	1
DBNDD2	0.00496574	0.0631473	0.303	0.238	1
ADAM17	0.0106463	0.0631001	0.34	0.279	1
PLIN3	0.00244171	0.0630784	0.391	0.307	1
CHP1	0.000324984	0.0630773	0.566	0.482	1
WDR36	0.0345213	0.0630252	0.434	0.375	1
KLHDC3	0.0105247	0.0630156	0.314	0.257	1
BCL11B	0.0286484	0.0629912	0.476	0.409	1
BIRC6	0.000842594	0.0628313	0.597	0.518	1
MFSD4A	0.0021782	0.0626997	0.211	0.15	1
ZNF708	0.00386027	0.0626911	0.31	0.238	1
BSG	0.0157217	0.0624979	0.772	0.729	1
GRAMD4	0.000277416	0.0624932	0.237	0.158	1
ZBTB4	0.00613166	0.0624825	0.469	0.404	1
LGALS8	0.0154353	0.0624742	0.667	0.612	1
CCDC88C	0.00830119	0.0624308	0.42	0.343	1
ENDOD1	0.025142	0.0624013	0.353	0.302	1
LPAR1	0.00122645	0.0623154	0.215	0.15	1
FGFR1	0.00592035	0.0622933	0.557	0.482	1
KLHL36	0.0129082	0.0622804	0.298	0.239	1
FRK	0.00493858	0.0622599	0.261	0.198	1
CRIP2	0.00670723	0.0622178	0.303	0.239	1
EXOC7	0.0238734	0.0621629	0.498	0.441	1
GIGYF1	0.0018942	0.0621498	0.371	0.29	1
ANKRD10	0.00485361	0.0621441	0.387	0.315	1
SIRT1	0.0127807	0.0620386	0.279	0.224	1
SCAMP4	0.00321052	0.0619893	0.284	0.219	1
FBXO33	0.00635125	0.0618969	0.326	0.267	1
ZBTB21	0.000547457	0.0617935	0.314	0.236	1
SERGEF	0.0269906	0.061762	0.223	0.178	1
RLF	0.0188586	0.0617196	0.402	0.345	1
GSKIP	0.000985412	0.0616224	0.261	0.186	1
MFSD14A	0.0104182	0.061605	0.369	0.305	1
OPA1	0.026625	0.0615581	0.386	0.337	1
BIRC2	0.00682195	0.0615559	0.646	0.589	1
C9orf72	0.0168819	0.0615307	0.248	0.2	1
ZNRF3	0.0218465	0.0613786	0.229	0.183	1
NPLOC4	0.000487474	0.0613552	0.302	0.219	1
PARP1	0.0265875	0.0613201	0.628	0.563	1
CCAR2	0.000949511	0.0611154	0.208	0.142	1
SLC25A32	0.00437528	0.0610076	0.212	0.157	1
SLC39A9	0.0170283	0.0609931	0.233	0.185	1
AP3S2	0.00017583	0.0609676	0.405	0.304	1
FAM135A	0.00381347	0.0609499	0.275	0.211	1
TRIO	0.000568457	0.0609328	0.234	0.16	1
AC006230.1	0.0261646	0.0609162	0.276	0.226	1
USP7	0.000426796	0.0608717	0.447	0.356	1
ICAM4	0.00147281	0.0607505	0.252	0.185	1
TMEM43	0.0061314	0.0607453	0.353	0.287	1
RXRA	4.23e-05	0.0607449	0.445	0.343	1
MEAK7	0.0230571	0.0606808	0.203	0.158	1
SNX31	0.0270798	0.0606626	0.239	0.195	1
ZNF750	0.0157235	0.0605831	0.234	0.183	1
CRYBG1	0.00107951	0.0605801	0.556	0.464	1
TRIM14	0.00178088	0.0605674	0.318	0.243	1
PPP4R1	3.25e-06	0.0605642	0.598	0.483	0.118843
SLC16A7	0.000699328	0.0605121	0.218	0.15	1
RANBP9	0.000794788	0.0603589	0.308	0.228	1
UBE2F	0.000881661	0.0603394	0.278	0.203	1
AC113383.1	0.0221179	0.0603264	0.336	0.279	1
KAZN	0.0445444	0.0603197	0.378	0.327	1
XAB2	0.000593083	0.0602984	0.321	0.239	1
VAPA	0.00154001	0.0602685	0.895	0.847	1
CDS2	0.00680434	0.0602658	0.306	0.246	1
D2HGDH	0.00247179	0.0602121	0.46	0.389	1
NFX1	0.00108505	0.0601792	0.392	0.309	1
HAX1	0.0469135	0.0601699	0.655	0.604	1
PRICKLE1	0.0116071	0.0600319	0.327	0.261	1
FAM98B	0.0104897	0.0600129	0.438	0.373	1
MARK2	1.27e-05	0.0599278	0.467	0.365	0.463429
RBM42	0.00302826	0.0598648	0.402	0.332	1
ABR	0.00257388	0.0598251	0.282	0.218	1
KAT8	0.00565471	0.0597723	0.413	0.337	1
RORA	0.0237802	0.0597047	0.404	0.348	1
RPF1	0.0127328	0.0596805	0.37	0.305	1
NCOA6	0.0128866	0.0596499	0.332	0.272	1
SNTB2	0.00187641	0.059594	0.479	0.394	1
TJP2	0.00207779	0.0595607	0.35	0.269	1
THRA	0.00752873	0.0595149	0.355	0.284	1
NIPSNAP3A	0.00267684	0.0595027	0.212	0.153	1
PIKFYVE	0.0265986	0.0594876	0.262	0.216	1
TCTA	0.000803292	0.0594617	0.201	0.137	1
ENOPH1	0.0047583	0.0593995	0.327	0.254	1
DYRK1A	0.00161292	0.0593713	0.412	0.333	1
BAIAP2L1	0.0127929	0.0593694	0.245	0.19	1
TNRC18	0.0154231	0.0592845	0.479	0.421	1
VAT1	0.0022776	0.0592674	0.238	0.173	1
PIH1D1	0.0153269	0.0592444	0.45	0.381	1
ZFAND6	0.00774425	0.0592438	0.528	0.455	1
TFE3	4.74e-06	0.0591901	0.215	0.125	0.173608
SYNCRIP	0.0453193	0.0591393	0.697	0.64	1
TSPAN9	0.00326575	0.0591088	0.278	0.21	1
NDUFB9	0.0182335	0.0589801	0.816	0.776	1
HMGCL	0.0205449	0.0589798	0.306	0.254	1
MORF4L2	0.0118168	0.0589483	0.701	0.632	1
LMBRD1	0.00310587	0.058916	0.581	0.51	1
TMEM41A	0.0032369	0.0588777	0.282	0.215	1
HDAC2	0.0328584	0.0587762	0.57	0.517	1
KIAA0895L	0.00314546	0.0586129	0.204	0.145	1
NFATC2IP	0.0181539	0.0585849	0.397	0.338	1
CDC42BPG	0.000168595	0.0585454	0.24	0.157	1
SARS	0.0370316	0.0584766	0.719	0.644	1
ARFGEF2	1.02e-05	0.0584428	0.275	0.178	0.373677
MCTS1	0.044996	0.0584074	0.498	0.452	1
METTL16	0.0393137	0.0583733	0.415	0.356	1
SLITRK6	0.00699521	0.0583549	0.369	0.302	1
JADE1	0.0106656	0.0582858	0.318	0.256	1
TLK2	0.0460085	0.0582287	0.459	0.408	1
MRPL12	0.00623413	0.0582267	0.401	0.332	1
SCYL2	0.00917586	0.0582252	0.248	0.191	1
UBE2I	0.00355695	0.0582223	0.753	0.695	1
KBTBD7	0.0288492	0.0582146	0.243	0.198	1
TMEM131	0.000927447	0.0581222	0.517	0.432	1
CHTOP	0.000951665	0.058115	0.433	0.34	1
TMEM68	0.0298122	0.0580779	0.346	0.294	1
DMWD	0.0054464	0.058031	0.267	0.205	1
EIF4G3	0.0111293	0.0580174	0.457	0.389	1
KMT2B	0.0376465	0.0580162	0.325	0.279	1
RBM6	0.0098667	0.0579705	0.573	0.487	1
NCBP3	0.0218637	0.0579031	0.433	0.37	1
DHRS13	0.0227278	0.0578661	0.213	0.167	1
CLNS1A	0.0355008	0.0577139	0.802	0.738	1
P4HA1	0.0391478	0.0576433	0.287	0.239	1
SETD7	0.00192674	0.0576179	0.232	0.168	1
VASP	1.7e-07	0.0575737	0.515	0.389	0.00621056
TUT4	0.0346981	0.0574639	0.681	0.632	1
PIP4P1	0.00600626	0.0573998	0.261	0.196	1
PKP3	0.0286994	0.0573788	0.403	0.351	1
GOLPH3L	0.0122049	0.0573542	0.329	0.269	1
EXOSC1	0.0319733	0.0572106	0.273	0.223	1
RPIA	0.0324349	0.0571538	0.365	0.315	1
MAU2	0.00481378	0.0571419	0.262	0.198	1
RHOV	0.00214558	0.0571107	0.213	0.15	1
GATAD2A	0.00148651	0.0570945	0.365	0.292	1
PEF1	0.0200382	0.0570584	0.365	0.304	1
GRB2	0.0018524	0.0570514	0.61	0.528	1
CLN8	0.00659472	0.0570375	0.294	0.228	1
QRICH1	0.00167423	0.0569944	0.263	0.191	1
ZNF395	0.00300418	0.0569211	0.366	0.295	1
AFF1	0.00981761	0.0568553	0.475	0.404	1
MACO1	0.040143	0.0567507	0.393	0.337	1
FRMD6	0.0117675	0.0567423	0.359	0.292	1
TP53BP1	0.00645785	0.0567108	0.293	0.226	1
CNOT8	0.0170655	0.0567046	0.258	0.206	1
AK3	8.7e-05	0.0566931	0.507	0.414	1
HIVEP1	0.03244	0.0566804	0.334	0.285	1
KEAP1	0.0176376	0.0566066	0.305	0.249	1
UMAD1	0.000555938	0.0564691	0.23	0.158	1
DNAJC15	0.0292982	0.0564086	0.623	0.545	1
PXMP2	0.01039	0.0564057	0.273	0.219	1
ZFYVE9	0.0248102	0.0564013	0.232	0.186	1
TCIRG1	0.00436815	0.0563897	0.228	0.17	1
ZNF680	0.0320643	0.0563678	0.341	0.29	1
KCTD11	0.000489696	0.0563534	0.207	0.139	1
ADCY9	0.0114993	0.0563391	0.271	0.216	1
TMEM18	0.0458288	0.0562811	0.474	0.421	1
PPHLN1	0.00874375	0.0562712	0.582	0.493	1
DHRS3	0.00200995	0.0562501	0.707	0.637	1
TRRAP	0.0155621	0.0562111	0.251	0.205	1
ATP6V0D1	2.57e-06	0.0561323	0.55	0.434	0.0940665
PNRC1	0.0276853	0.0561285	0.98	0.946	1
AC005332.6	0.0124508	0.0560861	0.225	0.175	1
PSMD2	0.00938699	0.0560669	0.61	0.538	1
GALNT4	0.00300776	0.0559867	0.214	0.152	1
EIF2S1	0.00784394	0.0559721	0.445	0.378	1
OGT	0.00313629	0.0559623	0.426	0.347	1
ENDOG	0.00382559	0.0559532	0.303	0.229	1
RAD23A	9.6e-05	0.0559283	0.694	0.607	1
MAPK1IP1L	0.025354	0.055924	0.466	0.406	1
FAM76A	0.0325869	0.0558805	0.279	0.228	1
RC3H1	7.85e-05	0.0558342	0.485	0.389	1
RELA	0.000882204	0.0558302	0.334	0.259	1
SCAMP1	0.0110294	0.0557975	0.358	0.292	1
UCKL1	0.0439585	0.0557938	0.212	0.17	1
ZNF512B	0.000732187	0.0556531	0.226	0.157	1
PRDM2	0.0268903	0.055476	0.652	0.584	1
CNOT2	0.000933696	0.0554169	0.592	0.505	1
M6PR	0.0419867	0.0554114	0.662	0.581	1
SUGP2	0.00325277	0.0554028	0.481	0.404	1
C5orf15	0.0205241	0.0554009	0.433	0.368	1
ERLIN2	0.00539678	0.0553953	0.433	0.353	1
KIAA0040	0.00285627	0.0553678	0.202	0.142	1
EPCAM	0.0157542	0.055173	0.448	0.375	1
MICALL2	0.0156927	0.0551524	0.301	0.241	1
TXNDC5	0.00997712	0.055087	0.245	0.188	1
SLC39A7	0.00952688	0.0550273	0.427	0.355	1
RASSF7	0.00503591	0.0549686	0.205	0.153	1
UBE2D3	0.00039038	0.0549237	0.895	0.85	1
ZNF576	0.00129559	0.0549179	0.274	0.205	1
MED17	0.0403825	0.054911	0.314	0.261	1
UQCRH	0.0235562	0.0549031	0.966	0.936	1
SUMO1	0.00382991	0.0548952	0.792	0.726	1
SPPL3	0.0192466	0.0548802	0.436	0.378	1
LSR	0.00188415	0.05488	0.4	0.318	1
AKIRIN1	4.92e-05	0.0548635	0.638	0.55	1
NEIL1	0.0254493	0.0547832	0.267	0.216	1
ALYREF	0.000615817	0.0547823	0.369	0.284	1
WDR45	0.00741777	0.0547544	0.364	0.29	1
WDR13	0.0429523	0.0547465	0.407	0.353	1
STRBP	0.0340924	0.0547021	0.443	0.38	1
NNT	0.0085667	0.0546355	0.262	0.201	1
CEP95	0.0267611	0.0546056	0.357	0.297	1
MRPL4	0.0414866	0.0545761	0.464	0.414	1
BICD1	0.0303651	0.0545313	0.372	0.315	1
TXNRD1	0.0027827	0.0545055	0.546	0.47	1
OTUD5	0.00444154	0.054503	0.308	0.234	1
TASOR2	0.0190227	0.0544983	0.418	0.355	1
DIS3L	0.0448972	0.054477	0.228	0.186	1
RAPGEF6	0.00688096	0.0544184	0.274	0.215	1
KLF16	1.84e-05	0.0544044	0.265	0.173	0.672848
RAB11FIP1	5.37e-09	0.0543869	0.455	0.305	0.000196528
LZTS3	0.0063407	0.0543687	0.223	0.167	1
GABPA	0.0354896	0.0543625	0.254	0.211	1
MAOA	0.0302366	0.0543573	0.408	0.345	1
FDX2	0.00707553	0.0543232	0.304	0.244	1
USP53	0.0397335	0.0543085	0.534	0.475	1
GID8	0.0371101	0.0542945	0.445	0.394	1
SSH3	0.0152793	0.0542681	0.244	0.193	1
TPBG	0.0383345	0.0542397	0.661	0.614	1
NR2C2	0.00813404	0.0541698	0.238	0.183	1
MTF1	0.000274468	0.0541638	0.265	0.186	1
NCOR1	0.0135362	0.0541418	0.786	0.726	1
ACBD6	0.0343465	0.0541255	0.453	0.398	1
CUEDC1	0.000540033	0.0541231	0.361	0.272	1
PTOV1	0.0392399	0.0541219	0.456	0.393	1
DCTN1	0.0291726	0.0541104	0.32	0.269	1
DESI1	0.00468048	0.054098	0.265	0.201	1
VPS54	0.00284517	0.0540699	0.207	0.149	1
BACE2	0.00480731	0.0540106	0.256	0.196	1
TRAPPC2B	0.00367285	0.0540063	0.367	0.29	1
TMEM63B	0.0157598	0.0539947	0.259	0.205	1
BTBD7	0.0399364	0.0539225	0.448	0.386	1
EHMT2	0.00074445	0.0539132	0.341	0.252	1
BTBD1	0.0125234	0.053737	0.31	0.251	1
EDRF1	0.023046	0.0537108	0.215	0.17	1
AMFR	0.00717939	0.053677	0.279	0.218	1
WASHC5	0.0314792	0.0536526	0.215	0.173	1
OBSCN	0.00233131	0.0536494	0.388	0.312	1
ABCC4	0.0263643	0.0535535	0.284	0.234	1
PRKCE	0.0122841	0.0535516	0.225	0.172	1
C1orf43	0.0134622	0.0535341	0.658	0.592	1
HPS5	0.00259497	0.0535214	0.23	0.167	1
TINF2	0.00887125	0.053365	0.358	0.299	1
MADD	0.00335422	0.0531809	0.223	0.163	1
PIK3C2A	0.0138714	0.0530219	0.484	0.409	1
ABHD17B	0.00417273	0.0529562	0.252	0.188	1
HDGF	0.00479706	0.0529548	0.733	0.673	1
ACSF3	0.0196696	0.0529274	0.236	0.186	1
SLC11A2	0.0353808	0.052916	0.313	0.261	1
BDH1	0.0160019	0.0528825	0.282	0.229	1
DTX4	0.00221153	0.0528156	0.232	0.167	1
AKAP8	0.00497496	0.0527931	0.324	0.252	1
METTL17	0.0109005	0.0527354	0.319	0.259	1
KIF13A	0.00350661	0.0527112	0.328	0.264	1
ETNK1	0.0302842	0.0527046	0.481	0.424	1
TYSND1	0.0360616	0.0526991	0.259	0.213	1
ADGRA3	0.0249609	0.0525826	0.228	0.183	1
DUSP10	0.0301251	0.0525492	0.216	0.172	1
HIBADH	0.00172402	0.0524721	0.329	0.249	1
ATXN10	0.0209946	0.0524559	0.695	0.634	1
RAB28	0.000553809	0.052443	0.242	0.168	1
ILDR1	0.0452499	0.0524202	0.217	0.18	1
FOXJ3	0.0197917	0.0524197	0.391	0.338	1
STOX2	0.0294031	0.0522988	0.294	0.244	1
VAMP8	0.0441816	0.052233	0.864	0.83	1
ABRACL	0.040726	0.0522314	0.459	0.401	1
KIAA2013	0.00831439	0.0522186	0.286	0.226	1
NDUFA1	0.0181172	0.0521825	0.94	0.913	1
CDC14B	0.010777	0.052166	0.301	0.243	1
GIT1	0.00878843	0.052156	0.281	0.223	1
SH3RF1	0.016228	0.0521172	0.24	0.188	1
TMEM246	0.0197377	0.0520826	0.293	0.238	1
PARP10	0.00406139	0.0520802	0.205	0.145	1
MYH9	0.00400698	0.0520622	0.725	0.645	1
[truncated: 1,270 more rows]

## Sheet: Table 6
Differentially expressed genes in presbyosmic versus normosmic lymphoid cells (NK cells)
Gene	p_val	avg_log2FC	pct.1	pct.2	p_val_adj	Expression
AREG	6.11e-20	1.66947	0.727	0.39	2.24e-15	Up-Regulated in Presbyosmic
HIST1H1D	5.76e-14	1.29225	0.543	0.25	2.11e-09	Up-Regulated in Presbyosmic
SLA	1.27e-15	0.985405	0.882	0.708	4.65e-11	Up-Regulated in Presbyosmic
HOPX	7.36e-18	0.931182	0.898	0.682	2.69e-13	Up-Regulated in Presbyosmic
DTHD1	1.24e-12	0.902769	0.502	0.195	4.53e-08	Up-Regulated in Presbyosmic
CCL4	3.43e-11	0.897952	0.984	0.924	1.26e-06	Up-Regulated in Presbyosmic
ID2	4.51e-15	0.878729	0.914	0.826	1.65e-10	Up-Regulated in Presbyosmic
SYTL3	3.71e-15	0.868753	0.784	0.521	1.36e-10	Up-Regulated in Presbyosmic
GK5	5.09e-11	0.794171	0.547	0.28	1.86e-06	Up-Regulated in Presbyosmic
MAP3K8	2.53e-13	0.781633	0.698	0.403	9.27e-09	Up-Regulated in Presbyosmic
MYOM2	1.28e-08	0.777843	0.465	0.212	0.000467852	Up-Regulated in Presbyosmic
DIP2A	1.28e-09	0.764952	0.567	0.331	4.67e-05	Up-Regulated in Presbyosmic
AF305872.2	1.19e-11	0.75543	0.343	0.089	4.36e-07	Up-Regulated in Presbyosmic
GZMB	2.45e-13	0.715848	0.898	0.763	8.95e-09	Up-Regulated in Presbyosmic
HIST1H1C	1.28e-07	0.704244	0.416	0.199	0.00468821	Up-Regulated in Presbyosmic
TSC22D3	7.62e-12	0.696331	0.939	0.835	2.79e-07	Up-Regulated in Presbyosmic
HSPA5	9.28e-09	0.686838	0.747	0.517	0.000339769	Up-Regulated in Presbyosmic
CCL3	0.0311415	0.673841	0.657	0.64	1	Up-Regulated in Presbyosmic
ARRDC3	8.27e-09	0.668969	0.461	0.199	0.000302561	Up-Regulated in Presbyosmic
CALR	2.33e-07	0.651191	0.812	0.708	0.00851745	Up-Regulated in Presbyosmic
AKNA	6.43e-09	0.632854	0.804	0.631	0.000235324	Up-Regulated in Presbyosmic
C1orf56	3.86e-06	0.624501	0.62	0.441	0.141452	Up-Regulated in Presbyosmic
HIST1H1E	4.95e-06	0.616683	0.396	0.225	0.181048	Up-Regulated in Presbyosmic
H3F3B	3.44e-16	0.612488	0.992	0.975	1.26e-11	Up-Regulated in Presbyosmic
LENG8	8.26e-08	0.607666	0.347	0.14	0.00302403	Up-Regulated in Presbyosmic
HLA-C	1.54e-19	0.606709	1	0.987	5.63e-15	Up-Regulated in Presbyosmic
MX1	4.86e-08	0.599733	0.224	0.051	0.00177964	Co-Expressed
HAVCR2	1.37e-05	0.59521	0.514	0.352	0.503181	Co-Expressed
PDIA6	3.49e-06	0.590103	0.559	0.364	0.127606	Co-Expressed
KLRC1	0.042142	0.588299	0.359	0.301	1	Co-Expressed
IFNGR1	1.1e-06	0.586001	0.527	0.326	0.0403749	Co-Expressed
XAF1	6.07e-07	0.571227	0.408	0.199	0.0222083	Co-Expressed
CEBPB	0.000111106	0.570901	0.612	0.462	1	Co-Expressed
TXNIP	6.83e-08	0.559849	0.967	0.898	0.0024991	Co-Expressed
PILRB	7.6e-07	0.540616	0.514	0.305	0.027806	Co-Expressed
FOSL2	6.69e-08	0.540231	0.69	0.453	0.00244755	Co-Expressed
SYNE2	8.65e-06	0.534526	0.784	0.674	0.316557	Co-Expressed
ITGAM	1.4e-06	0.530693	0.416	0.212	0.0512433	Co-Expressed
MCL1	4.31e-05	0.527981	0.776	0.64	1	Co-Expressed
SLC16A6	2.67e-06	0.527118	0.208	0.064	0.0975831	Co-Expressed
CD52	2.6e-07	0.525052	0.698	0.449	0.00951898	Co-Expressed
KLRD1	1.94e-12	0.520266	0.984	0.953	7.1e-08	Co-Expressed
SYAP1	7.79e-06	0.520224	0.563	0.373	0.284984	Co-Expressed
MYO1G	2.2e-07	0.519785	0.616	0.39	0.00806069	Co-Expressed
MYO1F	7.99e-07	0.485029	0.763	0.542	0.0292384	Co-Expressed
EVI2A	0.000165103	0.484073	0.547	0.407	1	Co-Expressed
LINC00299	2.01e-06	0.475324	0.416	0.208	0.0736906	Co-Expressed
EIF2S3	3.02e-05	0.474043	0.482	0.322	1	Co-Expressed
ZNF655	2e-05	0.472754	0.371	0.203	0.730203	Co-Expressed
DDX17	9.54e-07	0.471081	0.873	0.708	0.0349307	Co-Expressed
METRNL	1.01e-05	0.46443	0.824	0.703	0.370838	Co-Expressed
ARL4C	1.22e-08	0.461303	0.951	0.839	0.000447309	Co-Expressed
SPN	2.81e-06	0.460315	0.722	0.568	0.102754	Co-Expressed
SRRM2	3.52e-07	0.459374	0.771	0.534	0.0128913	Co-Expressed
INPP5D	1.74e-05	0.458807	0.539	0.352	0.635824	Co-Expressed
TMED2	4.34e-05	0.458564	0.441	0.267	1	Co-Expressed
ERN1	8.41e-05	0.455723	0.335	0.178	1	Co-Expressed
CDK5RAP3	1.29e-07	0.454561	0.278	0.089	0.00472298	Co-Expressed
SIRT2	8.16e-06	0.453291	0.384	0.186	0.298661	Co-Expressed
GNPTAB	0.000122833	0.451506	0.661	0.483	1	Co-Expressed
PRKX	5.04e-05	0.449357	0.302	0.148	1	Co-Expressed
GZMA	4.52e-08	0.447227	0.963	0.911	0.00165341	Co-Expressed
TRAPPC10	1.87e-05	0.447174	0.539	0.36	0.683978	Co-Expressed
C1orf162	1.03e-05	0.445434	0.547	0.347	0.37775	Co-Expressed
PRF1	1.02e-07	0.444198	0.947	0.877	0.00372655	Co-Expressed
MAFF	0.000209172	0.438604	0.522	0.343	1	Co-Expressed
NMRK1	6.75e-06	0.437134	0.249	0.093	0.247125	Co-Expressed
AC020916.1	0.139444	0.435238	0.494	0.441	1	Co-Expressed
CORO7	5.41e-05	0.434734	0.229	0.093	1	Co-Expressed
IVNS1ABP	0.00129043	0.433979	0.518	0.39	1	Co-Expressed
TNFRSF1B	0.000153162	0.432843	0.62	0.466	1	Co-Expressed
LINC-PINT	0.000738211	0.431338	0.645	0.534	1	Co-Expressed
H1FX	0.00529934	0.429531	0.437	0.326	1	Co-Expressed
CA5B	0.000188762	0.425984	0.265	0.131	1	Co-Expressed
APMAP	7.06e-06	0.42585	0.686	0.462	0.258504	Co-Expressed
PPP2R5C	5.27e-05	0.425225	0.845	0.733	1	Co-Expressed
ANXA6	1.28e-05	0.422349	0.653	0.479	0.468851	Co-Expressed
CPNE1	0.000245591	0.421359	0.384	0.233	1	Co-Expressed
TRGC2	0.00120109	0.419083	0.253	0.131	1	Co-Expressed
APBA2	0.00251249	0.416276	0.253	0.153	1	Co-Expressed
NMUR1	5.35e-05	0.414582	0.331	0.174	1	Co-Expressed
SAMHD1	0.00010506	0.413131	0.669	0.517	1	Co-Expressed
ADAR	0.000275156	0.413069	0.531	0.39	1	Co-Expressed
IGF2R	0.000407015	0.410201	0.547	0.398	1	Co-Expressed
TTC38	0.000649991	0.408339	0.469	0.326	1	Co-Expressed
KCNAB2	0.00104015	0.406	0.363	0.237	1	Co-Expressed
GLG1	0.00116785	0.405327	0.49	0.364	1	Co-Expressed
CYTOR	6.08e-05	0.403287	0.376	0.203	1	Co-Expressed
ORAI1	0.000489403	0.401996	0.433	0.305	1	Co-Expressed
TYROBP	1.17e-08	0.401706	0.943	0.839	0.000429399	Co-Expressed
VAMP2	1.49e-05	0.400193	0.812	0.653	0.545351	Co-Expressed
EFHD2	1.09e-06	0.39932	0.935	0.826	0.0400368	Co-Expressed
DDAH2	0.000302766	0.397983	0.229	0.106	1	Co-Expressed
SORL1	0.000118182	0.397695	0.498	0.339	1	Co-Expressed
MSN	2.66e-05	0.397582	0.865	0.784	0.972807	Co-Expressed
CAPN2	0.000321433	0.396421	0.457	0.314	1	Co-Expressed
ATP11B	0.00114812	0.393588	0.282	0.169	1	Co-Expressed
PRKCB	0.000870688	0.393267	0.441	0.284	1	Co-Expressed
ANKRD28	0.00299913	0.389448	0.265	0.157	1	Co-Expressed
UTRN	0.00027363	0.388268	0.722	0.559	1	Co-Expressed
RGS1	0.00076531	0.3882	0.216	0.102	1	Co-Expressed
PDE4B	0.00103818	0.38568	0.229	0.114	1	Co-Expressed
ARSG	0.000485918	0.384895	0.216	0.102	1	Co-Expressed
PRDM1	0.00045407	0.382363	0.686	0.551	1	Co-Expressed
CTSW	3.81e-05	0.381069	0.931	0.886	1	Co-Expressed
PPP6R1	3.55e-05	0.380963	0.367	0.191	1	Co-Expressed
STK10	0.00105837	0.377234	0.6	0.483	1	Co-Expressed
MT-ND1	1.66e-07	0.375703	0.992	0.992	0.00609028	Co-Expressed
ISG15	0.00331907	0.375109	0.482	0.339	1	Co-Expressed
CD164	0.000499068	0.372479	0.727	0.623	1	Co-Expressed
IGFBP7	0.000399874	0.37148	0.608	0.428	1	Co-Expressed
CD244	0.0012488	0.371197	0.253	0.14	1	Co-Expressed
FMNL1	0.000123905	0.370385	0.678	0.504	1	Co-Expressed
DNM2	0.000507143	0.367426	0.347	0.208	1	Co-Expressed
BPTF	9.28e-05	0.367128	0.686	0.513	1	Co-Expressed
AUTS2	0.000101354	0.36616	0.29	0.144	1	Co-Expressed
AC012615.1	0.000122063	0.365939	0.224	0.097	1	Co-Expressed
RASSF5	0.000823081	0.365752	0.58	0.453	1	Co-Expressed
SSBP4	4.29e-05	0.365413	0.482	0.288	1	Co-Expressed
PTGDR	0.00199045	0.364716	0.535	0.381	1	Co-Expressed
COA1	5.07e-05	0.364362	0.229	0.093	1	Co-Expressed
GLRX	0.000143852	0.364145	0.494	0.339	1	Co-Expressed
SH3BP5	0.000300548	0.363199	0.535	0.369	1	Co-Expressed
CSNK1D	3.96e-05	0.362994	0.469	0.292	1	Co-Expressed
ADPGK	6.04e-05	0.361622	0.265	0.119	1	Co-Expressed
NUTM2A-AS1	0.000521731	0.361138	0.278	0.148	1	Co-Expressed
DGKD	0.00296978	0.361087	0.347	0.229	1	Co-Expressed
CREM	0.000631586	0.360954	0.616	0.47	1	Co-Expressed
LPCAT1	0.000362488	0.360642	0.498	0.335	1	Co-Expressed
SARAF	0.000105923	0.360309	0.837	0.758	1	Co-Expressed
GCC2	0.00832423	0.35853	0.527	0.411	1	Co-Expressed
OGT	0.00826138	0.357889	0.359	0.267	1	Co-Expressed
DNAJC3	0.00119816	0.357737	0.38	0.254	1	Co-Expressed
NSD1	0.000306728	0.357221	0.412	0.258	1	Co-Expressed
PRKCH	0.000970893	0.355316	0.71	0.589	1	Co-Expressed
TMC8	0.000815786	0.355229	0.4	0.258	1	Co-Expressed
CYBA	3.11e-08	0.35448	0.992	0.979	0.00113731	Co-Expressed
STK26	0.00091057	0.353247	0.376	0.242	1	Co-Expressed
NOP10	0.000903144	0.353185	0.543	0.381	1	Co-Expressed
SLA2	0.000382017	0.353018	0.224	0.102	1	Co-Expressed
RBBP7	0.000477245	0.351461	0.416	0.263	1	Co-Expressed
YIPF4	0.000802075	0.350112	0.359	0.22	1	Co-Expressed
ADAM8	0.00157195	0.349462	0.347	0.229	1	Co-Expressed
PSTPIP1	0.000104877	0.348831	0.384	0.208	1	Co-Expressed
B3GNT7	0.000651633	0.348723	0.286	0.157	1	Co-Expressed
MT-ND4	4.27e-09	0.348464	1	0.996	0.000156448	Co-Expressed
CSNK1G2	0.00358091	0.348399	0.38	0.267	1	Co-Expressed
ODC1	5.56e-05	0.347593	0.31	0.144	1	Co-Expressed
ABHD17A	6.73e-05	0.347259	0.89	0.792	1	Co-Expressed
RPN2	0.00040108	0.346884	0.359	0.22	1	Co-Expressed
CHD3	0.000596083	0.345702	0.408	0.258	1	Co-Expressed
ANXA1	7.27e-05	0.345239	0.935	0.818	1	Co-Expressed
POLR2J3	0.00116644	0.344868	0.547	0.386	1	Co-Expressed
PPP3CA	0.00617369	0.343637	0.412	0.301	1	Co-Expressed
ADAM10	0.000923329	0.342766	0.478	0.326	1	Co-Expressed
SUMF2	0.00918306	0.342516	0.29	0.195	1	Co-Expressed
RESF1	0.00880933	0.342196	0.62	0.513	1	Co-Expressed
CD7	3.02e-05	0.341661	0.918	0.864	1	Co-Expressed
ARID5B	0.0310903	0.341158	0.343	0.25	1	Co-Expressed
SPTLC2	0.00179863	0.339136	0.257	0.148	1	Co-Expressed
TACC1	0.00313153	0.337163	0.469	0.347	1	Co-Expressed
HLA-F	7.21e-05	0.336774	0.898	0.792	1	Co-Expressed
RHOA	0.000376419	0.336196	0.824	0.708	1	Co-Expressed
PCSK7	0.00466103	0.335438	0.584	0.479	1	Co-Expressed
RNF19A	0.00508981	0.335198	0.539	0.432	1	Co-Expressed
PAXX	0.00305574	0.333487	0.616	0.5	1	Co-Expressed
ESCO1	0.000795333	0.333436	0.31	0.174	1	Co-Expressed
OSBPL5	0.000598651	0.332636	0.224	0.11	1	Co-Expressed
ZC3H18	0.00238328	0.332576	0.286	0.169	1	Co-Expressed
IFI6	0.0111369	0.329271	0.229	0.14	1	Co-Expressed
METTL23	0.00368233	0.328683	0.298	0.186	1	Co-Expressed
PXN	0.000418171	0.328666	0.38	0.225	1	Co-Expressed
SRGN	1.12e-07	0.328265	0.996	0.979	0.00408805	Co-Expressed
GGA1	0.000601392	0.327699	0.265	0.136	1	Co-Expressed
AC114760.2	0.0170659	0.327639	0.339	0.246	1	Co-Expressed
PDIA3	0.0113977	0.327272	0.763	0.703	1	Co-Expressed
TCF25	0.00124048	0.327113	0.718	0.551	1	Co-Expressed
NCOR1	0.00710337	0.327068	0.62	0.521	1	Co-Expressed
KLF6	0.0359389	0.327026	0.776	0.703	1	Co-Expressed
ANKRD36C	0.0023159	0.326648	0.241	0.136	1	Co-Expressed
ERP29	0.00189092	0.325188	0.588	0.441	1	Co-Expressed
LEPROTL1	0.000868817	0.323852	0.612	0.496	1	Co-Expressed
SEL1L	0.00127585	0.322892	0.278	0.157	1	Co-Expressed
PNISR	0.00900676	0.322196	0.755	0.644	1	Co-Expressed
EP400	0.000381466	0.321936	0.22	0.102	1	Co-Expressed
KLRC4	0.00161425	0.321444	0.261	0.144	1	Co-Expressed
CEP78	0.0124242	0.321136	0.563	0.475	1	Co-Expressed
SEC61B	0.000723753	0.321019	0.682	0.496	1	Co-Expressed
SLC20A1	0.0066687	0.320913	0.376	0.267	1	Co-Expressed
TLN1	0.000750932	0.31992	0.808	0.708	1	Co-Expressed
RNF213	0.000121358	0.31929	0.869	0.78	1	Co-Expressed
SUN2	0.000357335	0.318755	0.682	0.542	1	Co-Expressed
CCDC88B	0.000910664	0.31808	0.282	0.161	1	Co-Expressed
HBB	2.95e-12	0.317763	0.2	0.004	1.08e-07	Co-Expressed
GABPB1-IT1	0.00302496	0.317117	0.371	0.237	1	Co-Expressed
APOBEC3C	0.000352543	0.316577	0.498	0.331	1	Co-Expressed
NDUFS6	0.00170706	0.315849	0.612	0.487	1	Co-Expressed
UBXN4	0.00597642	0.315133	0.551	0.419	1	Co-Expressed
ORAI2	0.0136996	0.314419	0.261	0.174	1	Co-Expressed
AC243960.1	0.00840205	0.313287	0.322	0.216	1	Co-Expressed
ACTN4	0.00102075	0.312773	0.718	0.581	1	Co-Expressed
SNHG29	0.00206725	0.311967	0.645	0.508	1	Co-Expressed
NUTM2B-AS1	0.00744179	0.31188	0.29	0.191	1	Co-Expressed
ITGAX	0.00615326	0.311574	0.29	0.182	1	Co-Expressed
EVL	0.00011911	0.311054	0.857	0.771	1	Co-Expressed
PTPN6	0.00467531	0.310472	0.465	0.339	1	Co-Expressed
AGO3	0.0168161	0.31038	0.212	0.136	1	Co-Expressed
FCER1G	0.00453425	0.309305	0.808	0.771	1	Co-Expressed
ATRAID	0.000613291	0.308662	0.412	0.25	1	Co-Expressed
FLNA	0.00259341	0.308324	0.8	0.682	1	Co-Expressed
NDUFB7	0.000381303	0.307293	0.751	0.597	1	Co-Expressed
CXorf38	0.0027178	0.307053	0.314	0.195	1	Co-Expressed
DYNLT1	0.000706054	0.306867	0.6	0.445	1	Co-Expressed
KMT2E	0.000341006	0.30639	0.788	0.631	1	Co-Expressed
DNAJA2	0.0063925	0.305953	0.416	0.309	1	Co-Expressed
GAK	0.0049506	0.30551	0.22	0.127	1	Co-Expressed
WSB1	0.00465297	0.305341	0.555	0.436	1	Co-Expressed
PTPRC	3.38e-06	0.305174	0.992	0.979	0.123784	Co-Expressed
BIN2	0.000713532	0.304454	0.771	0.669	1	Co-Expressed
NEAT1	2.48e-05	0.304061	0.963	0.928	0.906168	Co-Expressed
MLEC	0.00143692	0.302088	0.351	0.216	1	Co-Expressed
PPP1CB	0.00390718	0.301609	0.539	0.428	1	Co-Expressed
P4HB	0.000924796	0.301232	0.531	0.419	1	Co-Expressed
CCDC88C	0.00480565	0.299988	0.502	0.386	1	Co-Expressed
LIME1	0.00395909	0.299484	0.412	0.284	1	Co-Expressed
GLIPR2	0.00341352	0.299077	0.522	0.407	1	Co-Expressed
LINC00861	0.0221257	0.298492	0.449	0.36	1	Co-Expressed
NDUFAB1	0.00340589	0.29825	0.412	0.288	1	Co-Expressed
ITGA4	0.00552215	0.297553	0.682	0.568	1	Co-Expressed
THRAP3	0.0117171	0.297275	0.584	0.492	1	Co-Expressed
KLHDC4	0.00536153	0.296897	0.351	0.229	1	Co-Expressed
ADRB2	0.0122123	0.296752	0.396	0.288	1	Co-Expressed
MAPK1	0.0117904	0.296595	0.62	0.538	1	Co-Expressed
CD300A	0.00201247	0.296383	0.527	0.381	1	Co-Expressed
RAB11FIP1	0.0738083	0.29494	0.506	0.441	1	Co-Expressed
ICAM2	0.00187531	0.294733	0.367	0.233	1	Co-Expressed
RPL7L1	0.00925213	0.294535	0.343	0.229	1	Co-Expressed
TMED5	0.0172393	0.294402	0.294	0.203	1	Co-Expressed
SYTL1	0.00654886	0.294253	0.437	0.322	1	Co-Expressed
CHMP4A	0.0212	0.294127	0.429	0.339	1	Co-Expressed
PRKCQ-AS1	0.00342612	0.293649	0.331	0.208	1	Co-Expressed
IL12RB1	0.000758941	0.293421	0.212	0.097	1	Co-Expressed
SELPLG	0.0422522	0.292582	0.461	0.419	1	Co-Expressed
JPX	0.00186214	0.292156	0.473	0.352	1	Co-Expressed
CST7	0.00030085	0.291061	0.963	0.928	1	Co-Expressed
APOBEC3G	0.00197367	0.290875	0.788	0.665	1	Co-Expressed
CEMIP2	0.00266835	0.289985	0.751	0.636	1	Co-Expressed
SLFN13	0.00638725	0.289031	0.318	0.208	1	Co-Expressed
YPEL1	0.0224565	0.288988	0.335	0.242	1	Co-Expressed
ARHGAP4	0.00440172	0.288075	0.261	0.157	1	Co-Expressed
SMC5	0.00729195	0.287148	0.318	0.208	1	Co-Expressed
SH3BGRL3	3.41e-05	0.286921	0.959	0.919	1	Co-Expressed
TIAL1	0.0283354	0.285763	0.355	0.267	1	Co-Expressed
SETX	0.00617504	0.285747	0.473	0.352	1	Co-Expressed
CYTH4	0.00597805	0.285724	0.294	0.186	1	Co-Expressed
RINL	0.0036241	0.282613	0.294	0.182	1	Co-Expressed
CZIB	0.00134647	0.282494	0.237	0.119	1	Co-Expressed
IKZF1	0.00459111	0.281793	0.78	0.729	1	Co-Expressed
ACTR3	0.000883954	0.281329	0.82	0.729	1	Co-Expressed
DNAJC1	0.00261469	0.280982	0.396	0.263	1	Co-Expressed
ADGRE5	0.00130909	0.280916	0.739	0.623	1	Co-Expressed
MYO9B	0.0024682	0.280762	0.359	0.233	1	Co-Expressed
DDIT4	0.00703035	0.28074	0.902	0.894	1	Co-Expressed
PTEN	0.0030076	0.280392	0.38	0.254	1	Co-Expressed
HLA-E	1.03e-06	0.280309	1	0.97	0.0376053	Co-Expressed
CPT1A	0.00861806	0.279484	0.233	0.14	1	Co-Expressed
TRABD	0.00301987	0.278272	0.318	0.199	1	Co-Expressed
STAT3	0.00342468	0.278187	0.518	0.386	1	Co-Expressed
SDF2L1	0.0538538	0.2781	0.376	0.292	1	Co-Expressed
CCSER2	0.0130182	0.27806	0.469	0.347	1	Co-Expressed
TMEM181	0.0156952	0.277283	0.298	0.212	1	Co-Expressed
OSTF1	0.0127351	0.276102	0.657	0.593	1	Co-Expressed
ST3GAL1	0.00943757	0.275771	0.306	0.208	1	Co-Expressed
TRAPPC2	0.00298355	0.275637	0.29	0.174	1	Co-Expressed
SMAP2	0.0123003	0.274868	0.531	0.436	1	Co-Expressed
RASAL3	0.0169464	0.274758	0.433	0.326	1	Co-Expressed
BRD1	0.0212367	0.274599	0.294	0.212	1	Co-Expressed
SNHG14	0.0106255	0.274337	0.282	0.182	1	Co-Expressed
FGFBP2	0.00676266	0.274022	0.837	0.691	1	Co-Expressed
RNF125	0.0207309	0.273904	0.624	0.521	1	Co-Expressed
DUSP22	0.0039371	0.27365	0.204	0.11	1	Co-Expressed
HSH2D	0.018051	0.273582	0.424	0.335	1	Co-Expressed
ITGAL	0.000853441	0.273373	0.641	0.47	1	Co-Expressed
LSM8	0.0103008	0.27284	0.49	0.369	1	Co-Expressed
BAX	0.00468362	0.272674	0.527	0.403	1	Co-Expressed
IRF8	0.0681847	0.27189	0.229	0.165	1	Co-Expressed
MLX	0.00419043	0.27159	0.216	0.119	1	Co-Expressed
SSR4	0.00548622	0.271287	0.784	0.703	1	Co-Expressed
F2R	0.0216653	0.271035	0.351	0.254	1	Co-Expressed
GSDMD	0.0197852	0.270759	0.355	0.254	1	Co-Expressed
XPC	0.0065256	0.269503	0.245	0.144	1	Co-Expressed
CBX6	0.0164081	0.267809	0.282	0.186	1	Co-Expressed
QKI	0.0239737	0.267178	0.339	0.237	1	Co-Expressed
ARHGEF3	0.0126961	0.266736	0.412	0.305	1	Co-Expressed
BIN1	0.0158842	0.266116	0.408	0.309	1	Co-Expressed
TNIP1	0.00151143	0.265109	0.208	0.102	1	Co-Expressed
SMARCA2	0.00211153	0.264951	0.555	0.39	1	Co-Expressed
NT5C	0.00991494	0.264836	0.327	0.22	1	Co-Expressed
MYCBP2	0.00359349	0.264806	0.555	0.419	1	Co-Expressed
ZBTB16	0.0078857	0.264758	0.445	0.318	1	Co-Expressed
NCR1	0.0219519	0.264274	0.396	0.297	1	Co-Expressed
NIPBL	0.0179272	0.263191	0.478	0.364	1	Co-Expressed
GATAD2B	0.00788251	0.263117	0.22	0.131	1	Co-Expressed
SHFL	0.0445702	0.263095	0.339	0.258	1	Co-Expressed
ASL	0.0953334	0.262819	0.224	0.165	1	Co-Expressed
UQCRC2	0.00375273	0.262718	0.347	0.216	1	Co-Expressed
OPTN	0.00204362	0.262384	0.457	0.322	1	Co-Expressed
VAV3	0.0283656	0.262184	0.367	0.288	1	Co-Expressed
SH3BP2	0.00547998	0.262021	0.269	0.165	1	Co-Expressed
MYADM	0.05284	0.261924	0.384	0.314	1	Co-Expressed
AEBP2	0.00505398	0.260812	0.22	0.123	1	Co-Expressed
SPPL2A	0.0183744	0.260447	0.335	0.242	1	Co-Expressed
NFE2L2	0.00426396	0.260092	0.637	0.483	1	Co-Expressed
IQGAP1	0.00707564	0.25962	0.8	0.708	1	Co-Expressed
TAF1D	0.00906818	0.258724	0.551	0.436	1	Co-Expressed
EIF4G1	0.0222873	0.258609	0.273	0.191	1	Co-Expressed
BTN3A2	0.00619597	0.258556	0.624	0.483	1	Co-Expressed
FERMT3	0.0228278	0.258226	0.433	0.335	1	Co-Expressed
SIPA1	0.00815834	0.257924	0.478	0.347	1	Co-Expressed
GDI2	0.013987	0.256494	0.384	0.263	1	Co-Expressed
IFI16	0.0163693	0.255145	0.735	0.674	1	Co-Expressed
STIM2	0.00573099	0.255029	0.416	0.292	1	Co-Expressed
ANXA5	0.0142555	0.254878	0.212	0.131	1	Co-Expressed
ARHGEF1	0.0104566	0.254794	0.604	0.496	1	Co-Expressed
MT-ATP6	2.75e-08	0.254161	1	0.996	0.00100495	Co-Expressed
TNFAIP3	0.0296904	0.25299	0.576	0.47	1	Co-Expressed
SFT2D1	0.0348238	0.251951	0.367	0.28	1	Co-Expressed
CYBC1	0.015767	0.250856	0.31	0.208	1	Co-Expressed
TECR	0.00343297	0.250619	0.396	0.246	1	Co-Expressed
GRK2	0.013063	0.250268	0.522	0.394	1	Co-Expressed
CLN3	0.00147354	0.250183	0.265	0.144	1	Co-Expressed
2021-03-02	0.00589364	0.250152	0.2	0.11	1	Co-Expressed
IL10RB	0.00206901	0.248971	0.224	0.119	1	Co-Expressed
GOLGA3	0.00546994	0.248424	0.224	0.127	1	Co-Expressed
NSD3	0.00235949	0.24796	0.486	0.318	1	Co-Expressed
DPP9	0.00203117	0.247839	0.2	0.097	1	Co-Expressed
ADD1	0.0122727	0.247663	0.518	0.407	1	Co-Expressed
IDS	0.0155809	0.247659	0.616	0.5	1	Co-Expressed
TRGC1	0.00436021	0.24723	0.355	0.233	1	Co-Expressed
TRIM38	0.0214096	0.247187	0.433	0.326	1	Co-Expressed
TOMM22	0.00728162	0.24712	0.343	0.225	1	Co-Expressed
YARS	0.0349295	0.246903	0.22	0.148	1	Co-Expressed
SEC14L1	0.0134776	0.2469	0.286	0.195	1	Co-Expressed
ARHGAP26	0.0105075	0.246679	0.343	0.242	1	Co-Expressed
STX16	0.0208829	0.245948	0.359	0.263	1	Co-Expressed
SLC16A3	0.00957767	0.245758	0.298	0.195	1	Co-Expressed
N4BP1	0.00619952	0.245582	0.29	0.178	1	Co-Expressed
CDKN1B	0.011271	0.245313	0.616	0.487	1	Co-Expressed
CALM3	0.0154942	0.244858	0.527	0.415	1	Co-Expressed
RAP1B	0.0017893	0.244727	0.882	0.805	1	Co-Expressed
CRELD2	0.0252459	0.244652	0.233	0.153	1	Co-Expressed
CIRBP	0.00524592	0.244509	0.812	0.716	1	Co-Expressed
PPIB	0.00793272	0.244477	0.8	0.708	1	Co-Expressed
CFLAR	0.028912	0.243171	0.743	0.644	1	Co-Expressed
TMEM120B	0.0349724	0.243021	0.269	0.191	1	Co-Expressed
FNBP1	0.02092	0.242966	0.661	0.589	1	Co-Expressed
CCDC107	0.0206736	0.242893	0.465	0.36	1	Co-Expressed
MT-CO1	1.74e-08	0.242639	1	0.996	0.000638253	Co-Expressed
RASGEF1B	0.0601866	0.242115	0.314	0.242	1	Co-Expressed
ATP5MC1	0.0185095	0.240844	0.347	0.246	1	Co-Expressed
CD69	0.00519533	0.24076	0.882	0.788	1	Co-Expressed
MT-ND5	0.000176983	0.240747	1	0.97	1	Co-Expressed
SMC1A	0.0106098	0.239841	0.408	0.288	1	Co-Expressed
HNRNPU	0.00756642	0.239461	0.882	0.805	1	Co-Expressed
CHST12	0.0778203	0.239126	0.616	0.564	1	Co-Expressed
B2M	2.94e-08	0.238662	1	1	0.0010752	Co-Expressed
ITPA	0.003351	0.23849	0.241	0.131	1	Co-Expressed
RNF149	0.00932622	0.238402	0.392	0.28	1	Co-Expressed
TMX4	0.0333118	0.238239	0.392	0.297	1	Co-Expressed
ELF1	0.0127356	0.237571	0.641	0.534	1	Co-Expressed
ST6GALNAC6	0.0121478	0.23707	0.282	0.182	1	Co-Expressed
BFAR	0.0106295	0.236971	0.204	0.119	1	Co-Expressed
UPP1	0.0348187	0.236437	0.302	0.216	1	Co-Expressed
PTPN22	0.112307	0.236017	0.535	0.483	1	Co-Expressed
DOK2	0.00907946	0.235684	0.669	0.525	1	Co-Expressed
PLEKHG3	0.0171729	0.234624	0.257	0.165	1	Co-Expressed
ITGB7	0.0429998	0.233965	0.314	0.233	1	Co-Expressed
LARP1	0.0307101	0.233622	0.278	0.199	1	Co-Expressed
EIF3K	0.00940387	0.233452	0.8	0.686	1	Co-Expressed
PRKAR1A	0.0545829	0.233382	0.437	0.356	1	Co-Expressed
HP1BP3	0.0116774	0.233118	0.62	0.521	1	Co-Expressed
YWHAQ	0.0291569	0.232612	0.522	0.428	1	Co-Expressed
MANF	0.0834951	0.232573	0.371	0.297	1	Co-Expressed
CD320	0.0252788	0.2325	0.22	0.14	1	Co-Expressed
CD226	0.0609295	0.231806	0.396	0.322	1	Co-Expressed
PHF20	0.00640543	0.231753	0.551	0.415	1	Co-Expressed
RICTOR	0.0174067	0.231741	0.347	0.246	1	Co-Expressed
CCL5	0.0162365	0.231044	0.894	0.818	1	Co-Expressed
CD55	0.0113069	0.230712	0.502	0.411	1	Co-Expressed
C9orf16	0.0116366	0.230101	0.62	0.517	1	Co-Expressed
NIN	0.0652239	0.229859	0.314	0.242	1	Co-Expressed
XRN1	0.0707864	0.229688	0.363	0.288	1	Co-Expressed
SLFN5	0.0529375	0.229312	0.735	0.669	1	Co-Expressed
ZNF638	0.0660969	0.229083	0.347	0.275	1	Co-Expressed
HNRNPA3	0.0214135	0.229046	0.841	0.763	1	Co-Expressed
TPD52	0.00013048	0.229044	0.2	0.076	1	Co-Expressed
ARPC4	0.030884	0.228934	0.616	0.538	1	Co-Expressed
SF3B2	0.0530596	0.228766	0.498	0.428	1	Co-Expressed
VAV1	0.0120456	0.228457	0.2	0.119	1	Co-Expressed
SP140	0.0366145	0.228248	0.302	0.216	1	Co-Expressed
ISG20	0.00959937	0.227968	0.596	0.466	1	Co-Expressed
CMIP	0.0229159	0.227929	0.257	0.178	1	Co-Expressed
ARPC5	0.00944016	0.227772	0.8	0.686	1	Co-Expressed
NCKAP1L	0.0168416	0.227567	0.388	0.271	1	Co-Expressed
SRP9	0.0210066	0.227197	0.522	0.415	1	Co-Expressed
CAB39	0.0215908	0.226643	0.322	0.225	1	Co-Expressed
CCT3	0.0294511	0.226511	0.424	0.339	1	Co-Expressed
TGFBR3	0.0179898	0.226154	0.465	0.352	1	Co-Expressed
WIPF1	0.0330949	0.225832	0.645	0.572	1	Co-Expressed
NDUFV3	0.00740794	0.225337	0.233	0.131	1	Co-Expressed
PIK3AP1	0.0511227	0.225127	0.212	0.144	1	Co-Expressed
B4GALT4	0.0693992	0.224284	0.278	0.208	1	Co-Expressed
TXK	0.0246151	0.224054	0.673	0.581	1	Co-Expressed
TOMM20	0.0461157	0.224052	0.457	0.352	1	Co-Expressed
FAM49B	0.00830407	0.224016	0.771	0.686	1	Co-Expressed
FBL	0.0202982	0.223392	0.367	0.263	1	Co-Expressed
KLF2	0.00277925	0.223256	0.902	0.839	1	Co-Expressed
ARRB2	0.0683578	0.223228	0.343	0.271	1	Co-Expressed
TIPARP	0.0642872	0.223203	0.388	0.305	1	Co-Expressed
SNRK	0.0483029	0.222912	0.412	0.331	1	Co-Expressed
EIF4A2	0.0113906	0.222813	0.755	0.661	1	Co-Expressed
KANSL1	0.0299371	0.221964	0.563	0.458	1	Co-Expressed
ATP1B3	0.280508	0.221896	0.4	0.373	1	Co-Expressed
MMP25-AS1	0.0745337	0.221784	0.339	0.267	1	Co-Expressed
LYAR	0.0149523	0.221629	0.437	0.314	1	Co-Expressed
RAB9A	0.00905418	0.221269	0.392	0.275	1	Co-Expressed
PTPN18	0.0108136	0.221023	0.376	0.263	1	Co-Expressed
MAPRE1	0.0728441	0.221018	0.339	0.267	1	Co-Expressed
ESF1	0.00882355	0.220934	0.22	0.127	1	Co-Expressed
TCIRG1	0.0341387	0.220395	0.216	0.14	1	Co-Expressed
RUNX3	0.0141729	0.220329	0.841	0.771	1	Co-Expressed
MZT2B	0.000486915	0.220271	0.686	0.492	1	Co-Expressed
C12orf75	0.00827438	0.2202	0.722	0.61	1	Co-Expressed
MYH9	0.0288766	0.220045	0.653	0.538	1	Co-Expressed
CANX	0.0231544	0.21999	0.522	0.415	1	Co-Expressed
ACIN1	0.05463	0.219961	0.327	0.25	1	Co-Expressed
SLFN12L	0.231257	0.219909	0.298	0.263	1	Co-Expressed
ZNRD2	0.0331674	0.219666	0.216	0.144	1	Co-Expressed
COMMD7	0.0225589	0.219409	0.371	0.271	1	Co-Expressed
SRSF7	0.0516982	0.219267	0.82	0.771	1	Co-Expressed
LAPTM5	0.039062	0.21877	0.714	0.627	1	Co-Expressed
ZBP1	0.0845952	0.218454	0.249	0.186	1	Co-Expressed
TUT4	0.0239138	0.218144	0.445	0.36	1	Co-Expressed
NUP210	0.00689405	0.218137	0.339	0.22	1	Co-Expressed
CAP1	0.0233746	0.217933	0.784	0.691	1	Co-Expressed
SYNE1	0.0164419	0.216694	0.718	0.631	1	Co-Expressed
SEMA4D	0.00474244	0.216097	0.449	0.318	1	Co-Expressed
CDK5RAP2	0.00568007	0.216032	0.22	0.123	1	Co-Expressed
UCP2	0.0393425	0.215833	0.669	0.572	1	Co-Expressed
DIAPH1	0.00133139	0.215665	0.673	0.492	1	Co-Expressed
MIA3	0.193559	0.215569	0.249	0.208	1	Co-Expressed
TMEM50B	0.0211961	0.215439	0.265	0.178	1	Co-Expressed
CTBP1	0.0208478	0.215078	0.306	0.208	1	Co-Expressed
TENT2	0.014629	0.214882	0.241	0.148	1	Co-Expressed
CBX5	0.0626605	0.214824	0.257	0.191	1	Co-Expressed
ZNF652	0.0537605	0.21429	0.273	0.203	1	Co-Expressed
KRR1	0.134763	0.214151	0.31	0.254	1	Co-Expressed
SPON2	0.078145	0.214086	0.735	0.661	1	Co-Expressed
CAPNS1	0.109998	0.21279	0.445	0.373	1	Co-Expressed
MCTP2	0.0678705	0.212237	0.478	0.403	1	Co-Expressed
ARHGAP9	0.0143337	0.212015	0.637	0.492	1	Co-Expressed
PSMA3	0.0193641	0.211458	0.371	0.275	1	Co-Expressed
CYB5B	0.0494781	0.211439	0.314	0.233	1	Co-Expressed
WAC-AS1	0.0581471	0.211355	0.208	0.144	1	Co-Expressed
ANKRD11	0.0361981	0.21127	0.596	0.496	1	Co-Expressed
TSNAX	0.0902784	0.211196	0.286	0.225	1	Co-Expressed
ATP6V0B	0.0540569	0.211138	0.424	0.335	1	Co-Expressed
MAPK14	0.0179753	0.210806	0.261	0.169	1	Co-Expressed
ITM2A	0.166385	0.210113	0.29	0.237	1	Co-Expressed
ILF2	0.0143717	0.209543	0.347	0.246	1	Co-Expressed
EIF2AK1	0.0392534	0.208593	0.298	0.216	1	Co-Expressed
CEBPD	0.0645309	0.208546	0.637	0.538	1	Co-Expressed
SECISBP2	0.080388	0.208472	0.269	0.203	1	Co-Expressed
HMGB2	0.0226104	0.208369	0.457	0.347	1	Co-Expressed
ATM	0.0210155	0.208345	0.808	0.754	1	Co-Expressed
UBE2I	0.0737226	0.208317	0.543	0.479	1	Co-Expressed
BCL9L	0.0128508	0.207537	0.314	0.203	1	Co-Expressed
AP1S2	0.0187137	0.206696	0.233	0.144	1	Co-Expressed
HNRNPH1	0.0803076	0.205009	0.714	0.631	1	Co-Expressed
SERINC3	0.066018	0.204897	0.331	0.258	1	Co-Expressed
ATP6V0C	0.0440901	0.204796	0.535	0.441	1	Co-Expressed
ACTG1	0.0281909	0.204519	0.996	0.992	1	Co-Expressed
RASSF4	0.0669271	0.203942	0.212	0.153	1	Co-Expressed
SLC25A36	0.0286538	0.20393	0.278	0.191	1	Co-Expressed
PPP1R12A	0.0679473	0.203411	0.608	0.517	1	Co-Expressed
BRK1	0.00755108	0.203273	0.637	0.508	1	Co-Expressed
STT3B	0.0097762	0.20327	0.363	0.25	1	Co-Expressed
RPAP2	0.0677953	0.202891	0.224	0.161	1	Co-Expressed
ACTB	0.0278628	0.202864	1	0.996	1	Co-Expressed
PHF11	0.0534624	0.202743	0.294	0.212	1	Co-Expressed
NCR3	0.0137236	0.20256	0.457	0.339	1	Co-Expressed
ACADVL	0.0013433	0.202559	0.331	0.195	1	Co-Expressed
TPM4	0.117934	0.202243	0.665	0.589	1	Co-Expressed
MT-CYB	0.00030773	0.202181	1	0.996	1	Co-Expressed
RAB8A	0.126052	0.201676	0.4	0.326	1	Co-Expressed
HELZ	0.15451	0.201489	0.457	0.403	1	Co-Expressed
DENND2D	0.0337131	0.201164	0.543	0.441	1	Co-Expressed
ARFGAP3	0.0340644	0.200882	0.335	0.237	1	Co-Expressed
NCOA3	0.173584	0.200484	0.22	0.169	1	Co-Expressed
ARPC2	0.00949429	0.200416	0.98	0.924	1	Co-Expressed
LAT2	0.0389177	0.200132	0.376	0.284	1	Co-Expressed
SMIM15	0.0640433	0.199657	0.212	0.148	1	Co-Expressed
HDAC1	0.0426461	0.199626	0.371	0.284	1	Co-Expressed
CAPN1	0.0585609	0.19922	0.278	0.199	1	Co-Expressed
FLI1	0.192425	0.199071	0.261	0.22	1	Co-Expressed
DNMT1	0.0663205	0.198907	0.416	0.322	1	Co-Expressed
SLC38A1	0.0169703	0.198771	0.567	0.453	1	Co-Expressed
INPP4A	0.0408107	0.198561	0.371	0.28	1	Co-Expressed
TMED10	0.0457919	0.198329	0.494	0.398	1	Co-Expressed
COMMD6	0.0220412	0.197737	0.829	0.792	1	Co-Expressed
NRDC	0.0670585	0.197683	0.322	0.246	1	Co-Expressed
SMARCC1	0.0370755	0.197085	0.302	0.216	1	Co-Expressed
UBLCP1	0.119745	0.196965	0.294	0.229	1	Co-Expressed
CD96	0.0245971	0.196778	0.424	0.326	1	Co-Expressed
TMEM165	0.0443618	0.196652	0.367	0.288	1	Co-Expressed
TMX1	0.0626345	0.196382	0.237	0.169	1	Co-Expressed
HSPA9	0.114866	0.195864	0.543	0.441	1	Co-Expressed
ME2	0.161093	0.195126	0.286	0.237	1	Co-Expressed
PPIL2	0.0575735	0.195101	0.29	0.22	1	Co-Expressed
MT-ND2	0.00257381	0.194827	0.996	0.996	1	Co-Expressed
ANKHD1	0.0944229	0.194786	0.371	0.288	1	Co-Expressed
RAB27A	0.0700479	0.194518	0.465	0.39	1	Co-Expressed
MYDGF	0.0401844	0.194505	0.359	0.28	1	Co-Expressed
RIF1	0.131868	0.194259	0.265	0.212	1	Co-Expressed
SETD2	0.349517	0.19393	0.318	0.301	1	Co-Expressed
SMIM7	0.0897954	0.19325	0.249	0.186	1	Co-Expressed
MAGT1	0.0260073	0.193223	0.294	0.203	1	Co-Expressed
CSNK1A1	0.0747575	0.193219	0.559	0.466	1	Co-Expressed
ACP1	0.0276332	0.193188	0.351	0.25	1	Co-Expressed
SHISA5	0.0420796	0.19317	0.359	0.267	1	Co-Expressed
PRMT2	0.0753425	0.192788	0.808	0.725	1	Co-Expressed
MGST3	0.0097907	0.19246	0.461	0.326	1	Co-Expressed
SSRP1	0.010451	0.192403	0.208	0.119	1	Co-Expressed
MAN1A1	0.0290032	0.192381	0.237	0.157	1	Co-Expressed
SDF4	0.0651472	0.192309	0.355	0.284	1	Co-Expressed
BRD7	0.0254765	0.191938	0.433	0.318	1	Co-Expressed
TIMP1	0.00179825	0.191785	0.29	0.161	1	Co-Expressed
AKR7A2	0.105432	0.191754	0.249	0.199	1	Co-Expressed
ITCH	0.00863996	0.191588	0.302	0.195	1	Co-Expressed
TMEM30A	0.142208	0.191486	0.237	0.186	1	Co-Expressed
ABHD17B	0.0123223	0.191484	0.22	0.127	1	Co-Expressed
ATRX	0.0828278	0.191481	0.661	0.576	1	Co-Expressed
VPS36	0.024451	0.191354	0.367	0.263	1	Co-Expressed
PBXIP1	0.0338419	0.191313	0.245	0.161	1	Co-Expressed
LCK	0.0411306	0.191098	0.608	0.534	1	Co-Expressed
EIF2AK2	0.152172	0.190909	0.249	0.195	1	Co-Expressed
SNAP23	0.0261135	0.190887	0.212	0.131	1	Co-Expressed
CFAP298	0.00776346	0.190795	0.302	0.186	1	Co-Expressed
SEPTIN11	0.164419	0.190446	0.216	0.169	1	Co-Expressed
CIAO1	0.0997949	0.190422	0.363	0.297	1	Co-Expressed
SPTBN1	0.00368033	0.19017	0.261	0.144	1	Co-Expressed
HTT	0.0969633	0.189936	0.2	0.148	1	Co-Expressed
ADGRG1	0.135911	0.189338	0.633	0.581	1	Co-Expressed
ATF6B	0.0651162	0.188797	0.294	0.212	1	Co-Expressed
UBC	0.00561422	0.188502	0.98	0.949	1	Co-Expressed
TTC3	0.126832	0.188403	0.392	0.326	1	Co-Expressed
ILF3-DT	0.121062	0.188226	0.216	0.161	1	Co-Expressed
PIP4K2A	0.096516	0.188131	0.743	0.691	1	Co-Expressed
SERP1	0.0785612	0.187706	0.616	0.534	1	Co-Expressed
HNRNPR	0.0962849	0.187107	0.576	0.483	1	Co-Expressed
MED28	0.0163327	0.186841	0.265	0.174	1	Co-Expressed
IFNAR2	0.0903332	0.18649	0.273	0.203	1	Co-Expressed
NIBAN1	0.0507809	0.186087	0.208	0.14	1	Co-Expressed
TRIP11	0.300021	0.185585	0.253	0.22	1	Co-Expressed
DYNC1H1	0.125494	0.185519	0.449	0.36	1	Co-Expressed
TOMM6	0.032304	0.185386	0.596	0.525	1	Co-Expressed
STK17B	0.0816916	0.185283	0.841	0.792	1	Co-Expressed
SURF1	0.0620219	0.18518	0.314	0.242	1	Co-Expressed
ARAP2	0.0630168	0.185129	0.49	0.398	1	Co-Expressed
ECHS1	0.101321	0.185072	0.229	0.174	1	Co-Expressed
ATP2B4	0.0258822	0.184918	0.424	0.314	1	Co-Expressed
CD53	0.00974828	0.184822	0.743	0.674	1	Co-Expressed
RRAS2	0.0623931	0.183636	0.224	0.161	1	Co-Expressed
HNRNPL	0.0379011	0.183188	0.453	0.356	1	Co-Expressed
CNN2	0.0303945	0.182845	0.253	0.165	1	Co-Expressed
RPAIN	0.0410626	0.182747	0.282	0.203	1	Co-Expressed
PNKP	0.155514	0.182016	0.273	0.22	1	Co-Expressed
ADA	0.0308538	0.181926	0.2	0.123	1	Co-Expressed
MATK	0.0540273	0.181732	0.706	0.623	1	Co-Expressed
ICAM3	0.0602938	0.181599	0.604	0.534	1	Co-Expressed
TRANK1	0.0362974	0.181556	0.245	0.165	1	Co-Expressed
NKTR	0.010892	0.181532	0.551	0.415	1	Co-Expressed
PCNP	0.0540111	0.181425	0.322	0.237	1	Co-Expressed
KCTD20	0.0281621	0.181276	0.208	0.131	1	Co-Expressed
SSBP3	0.161977	0.18069	0.318	0.267	1	Co-Expressed
GTF2F1	0.290877	0.180575	0.216	0.182	1	Co-Expressed
KDM5B	0.0123716	0.180461	0.269	0.165	1	Co-Expressed
LY75	0.221004	0.180273	0.257	0.216	1	Co-Expressed
EGLN2	0.0452188	0.180268	0.224	0.153	1	Co-Expressed
OGA	0.124302	0.1802	0.449	0.377	1	Co-Expressed
MPHOSPH10	0.0167322	0.180056	0.22	0.131	1	Co-Expressed
LCP2	0.148005	0.180053	0.322	0.271	1	Co-Expressed
PPM1K	0.161502	0.180009	0.245	0.191	1	Co-Expressed
SETD5	0.282122	0.179926	0.253	0.216	1	Co-Expressed
UQCRH	0.0363215	0.179342	0.665	0.576	1	Co-Expressed
UBE2E3	0.031101	0.178769	0.31	0.212	1	Co-Expressed
C4orf3	0.0462486	0.178638	0.629	0.534	1	Co-Expressed
KIAA0232	0.0407358	0.178542	0.224	0.148	1	Co-Expressed
MAF1	0.0802779	0.177806	0.392	0.318	1	Co-Expressed
UNC13D	0.0262979	0.177542	0.245	0.157	1	Co-Expressed
SKIL	0.0344377	0.177276	0.318	0.225	1	Co-Expressed
APLP2	0.027699	0.176939	0.384	0.275	1	Co-Expressed
ANKRD13D	0.0908355	0.176432	0.306	0.237	1	Co-Expressed
FDPS	0.0150632	0.175501	0.404	0.284	1	Co-Expressed
TXNDC9	0.0127206	0.17527	0.212	0.123	1	Co-Expressed
PRPF6	0.15402	0.174611	0.31	0.258	1	Co-Expressed
BPGM	0.151465	0.174313	0.204	0.157	1	Co-Expressed
COX7A2	0.00943414	0.174235	0.751	0.631	1	Co-Expressed
SDCBP	0.0627217	0.174063	0.518	0.419	1	Co-Expressed
ATP5MC3	0.0765675	0.174016	0.592	0.492	1	Co-Expressed
TBC1D10C	0.149644	0.173974	0.567	0.513	1	Co-Expressed
TSPAN32	0.228925	0.173785	0.269	0.22	1	Co-Expressed
JPT1	0.051715	0.173522	0.343	0.254	1	Co-Expressed
PSMA6	0.107175	0.173233	0.494	0.441	1	Co-Expressed
CHST2	0.0521905	0.173205	0.461	0.369	1	Co-Expressed
CD2BP2	0.0146005	0.17306	0.363	0.242	1	Co-Expressed
NAA20	0.0106209	0.172847	0.269	0.165	1	Co-Expressed
DMTF1	0.0957104	0.172561	0.22	0.169	1	Co-Expressed
PARK7	0.141231	0.172533	0.722	0.657	1	Co-Expressed
LNPEP	0.170381	0.172466	0.563	0.504	1	Co-Expressed
SPG11	0.0282221	0.172373	0.229	0.148	1	Co-Expressed
MT-CO2	0.000111264	0.172265	1	0.996	1	Co-Expressed
ATP6AP2	0.0453389	0.172087	0.478	0.369	1	Co-Expressed
FYN	0.183737	0.172053	0.678	0.653	1	Co-Expressed
SEPTIN9	0.344807	0.171551	0.531	0.475	1	Co-Expressed
TMOD3	0.152718	0.171505	0.412	0.356	1	Co-Expressed
PDCD2	0.0244778	0.17149	0.314	0.212	1	Co-Expressed
LINC00623	0.0339935	0.171187	0.445	0.335	1	Co-Expressed
CRIPT	0.0573094	0.171138	0.241	0.165	1	Co-Expressed
SBNO1	0.0651895	0.171029	0.29	0.212	1	Co-Expressed
SPCS2	0.199029	0.170883	0.649	0.593	1	Co-Expressed
FAM111A	0.154485	0.170785	0.241	0.191	1	Co-Expressed
KLF13	0.150198	0.170694	0.657	0.589	1	Co-Expressed
GPATCH8	0.0790954	0.170676	0.473	0.377	1	Co-Expressed
CX3CR1	0.112738	0.170605	0.624	0.555	1	Co-Expressed
ARF3	0.0469364	0.170394	0.212	0.14	1	Co-Expressed
TFDP2	0.0780893	0.17015	0.449	0.364	1	Co-Expressed
AHNAK	0.246706	0.170078	0.673	0.61	1	Co-Expressed
SIRT7	0.0863465	0.169674	0.269	0.203	1	Co-Expressed
DDX42	0.132131	0.169081	0.204	0.157	1	Co-Expressed
USP24	0.0888999	0.168791	0.2	0.14	1	Co-Expressed
KAT7	0.0487626	0.168257	0.204	0.136	1	Co-Expressed
SUPT16H	0.0618574	0.168047	0.412	0.326	1	Co-Expressed
KLRK1	0.0255274	0.168014	0.89	0.788	1	Co-Expressed
IARS2	0.217161	0.167363	0.249	0.208	1	Co-Expressed
ZNF276	0.169926	0.167101	0.42	0.369	1	Co-Expressed
MAP7D1	0.371573	0.166902	0.245	0.22	1	Co-Expressed
FASLG	0.128866	0.166895	0.355	0.292	1	Co-Expressed
TGFB1	0.0840247	0.166679	0.804	0.771	1	Co-Expressed
TSR3	0.0393015	0.166467	0.269	0.186	1	Co-Expressed
CDC42SE1	0.178414	0.166436	0.763	0.725	1	Co-Expressed
MFSD14A	0.0810598	0.166397	0.212	0.153	1	Co-Expressed
ATXN2	0.0749106	0.166333	0.204	0.14	1	Co-Expressed
CTSD	0.126036	0.166284	0.649	0.593	1	Co-Expressed
KLRF1	0.0542958	0.166232	0.853	0.775	1	Co-Expressed
WDR33	0.0236972	0.166097	0.363	0.263	1	Co-Expressed
UPF3A	0.0606633	0.165671	0.363	0.275	1	Co-Expressed
TSPAN14	0.156667	0.165434	0.359	0.305	1	Co-Expressed
ATR	0.0350493	0.16538	0.278	0.182	1	Co-Expressed
SENP5	0.0418852	0.164432	0.208	0.136	1	Co-Expressed
EML4	0.130628	0.164261	0.273	0.216	1	Co-Expressed
THEMIS2	0.0381413	0.163984	0.212	0.136	1	Co-Expressed
N4BP2L2	0.0262062	0.163958	0.804	0.708	1	Co-Expressed
SMARCE1	0.068303	0.163802	0.445	0.36	1	Co-Expressed
TMEM167A	0.171179	0.163625	0.257	0.208	1	Co-Expressed
POM121	0.0208214	0.16322	0.212	0.127	1	Co-Expressed
ARL5A	0.177153	0.162962	0.384	0.326	1	Co-Expressed
POLR2J	0.0424849	0.162811	0.396	0.301	1	Co-Expressed
SMDT1	0.0640541	0.162577	0.441	0.335	1	Co-Expressed
RORA	0.176175	0.162526	0.657	0.631	1	Co-Expressed
CYB5A	0.0171829	0.162455	0.22	0.127	1	Co-Expressed
ANXA4	0.0845878	0.162268	0.229	0.165	1	Co-Expressed
ARPC3	0.0122317	0.161913	0.922	0.911	1	Co-Expressed
STX8	0.0764229	0.16188	0.335	0.258	1	Co-Expressed
DR1	0.156723	0.161739	0.31	0.25	1	Co-Expressed
SNHG15	0.191872	0.161585	0.224	0.182	1	Co-Expressed
HERC2	0.0608908	0.161529	0.233	0.161	1	Co-Expressed
XRCC5	0.0979457	0.161037	0.682	0.636	1	Co-Expressed
CASP8	0.130049	0.160775	0.51	0.432	1	Co-Expressed
HSP90B1	0.0382115	0.160657	0.767	0.708	1	Co-Expressed
TMIGD2	0.10694	0.160484	0.302	0.229	1	Co-Expressed
ITPKB	0.0409469	0.160376	0.265	0.191	1	Co-Expressed
SPEN	0.0418391	0.160286	0.359	0.271	1	Co-Expressed
ATP6V0E1	0.120593	0.16027	0.702	0.636	1	Co-Expressed
TOP1	0.0725434	0.160249	0.437	0.343	1	Co-Expressed
CLTA	0.0236763	0.159427	0.473	0.36	1	Co-Expressed
ZBTB8OS	0.171803	0.159418	0.314	0.258	1	Co-Expressed
LINC00667	0.11769	0.15932	0.2	0.148	1	Co-Expressed
GCHFR	0.0987727	0.159311	0.208	0.148	1	Co-Expressed
PLEK	0.234723	0.159142	0.751	0.703	1	Co-Expressed
PPP2R2D	0.0773498	0.158555	0.208	0.144	1	Co-Expressed
MALT1	0.110107	0.158439	0.216	0.157	1	Co-Expressed
FAM120A	0.167461	0.158365	0.269	0.22	1	Co-Expressed
CDK6	0.110823	0.157931	0.216	0.161	1	Co-Expressed
NABP1	0.339423	0.157908	0.229	0.195	1	Co-Expressed
SUMO1	0.185654	0.157749	0.502	0.445	1	Co-Expressed
COMMD4	0.0437591	0.157457	0.2	0.127	1	Co-Expressed
SUGP2	0.036614	0.157273	0.31	0.216	1	Co-Expressed
PDIA4	0.237252	0.157255	0.261	0.22	1	Co-Expressed
TUFM	0.224748	0.15692	0.457	0.415	1	Co-Expressed
OFD1	0.0964052	0.156644	0.441	0.386	1	Co-Expressed
OSBPL8	0.206995	0.156633	0.469	0.398	1	Co-Expressed
KLRC2	0.326133	0.156383	0.22	0.178	1	Co-Expressed
SAMD9L	0.0985984	0.156363	0.388	0.305	1	Co-Expressed
TRAPPC5	0.118023	0.156299	0.441	0.369	1	Co-Expressed
ZNF431	0.157251	0.156231	0.224	0.174	1	Co-Expressed
AC025164.1	0.0565338	0.156218	0.224	0.157	1	Co-Expressed
GNB2	0.109448	0.156199	0.4	0.326	1	Co-Expressed
RBMS1	0.20708	0.155852	0.42	0.369	1	Co-Expressed
NHLRC3	0.0405156	0.155813	0.237	0.157	1	Co-Expressed
TAGAP	0.11933	0.155558	0.694	0.61	1	Co-Expressed
CD38	0.0352307	0.155467	0.314	0.212	1	Co-Expressed
RPS4X	0.00166959	0.155129	1	1	1	Co-Expressed
SH3GLB1	0.20288	0.154878	0.518	0.466	1	Co-Expressed
PDHB	0.0524569	0.154857	0.29	0.208	1	Co-Expressed
PARP14	0.277279	0.154836	0.408	0.36	1	Co-Expressed
SLC4A7	0.169812	0.1547	0.245	0.195	1	Co-Expressed
TEX264	0.042101	0.154388	0.331	0.233	1	Co-Expressed
DCAF7	0.139247	0.154189	0.29	0.229	1	Co-Expressed
NRBF2	0.0763658	0.154188	0.249	0.178	1	Co-Expressed
SYTL2	0.261698	0.153703	0.339	0.297	1	Co-Expressed
VCP	0.24633	0.153673	0.367	0.326	1	Co-Expressed
UQCRC1	0.0369894	0.153463	0.204	0.127	1	Co-Expressed
TRIM33	0.0831935	0.153449	0.286	0.216	1	Co-Expressed
ATXN7	0.250001	0.152957	0.31	0.271	1	Co-Expressed
POLR2I	0.0591679	0.152741	0.245	0.169	1	Co-Expressed
SP100	0.124863	0.152595	0.624	0.534	1	Co-Expressed
TMEM208	0.0943558	0.152494	0.298	0.233	1	Co-Expressed
HDDC2	0.137089	0.151888	0.371	0.305	1	Co-Expressed
PPIL4	0.0675727	0.151721	0.257	0.182	1	Co-Expressed
EIF3B	0.0254624	0.15152	0.314	0.212	1	Co-Expressed
KDM6B	0.339941	0.151268	0.2	0.165	1	Co-Expressed
PHACTR4	0.35659	0.151164	0.249	0.216	1	Co-Expressed
HERC1	0.214715	0.150789	0.282	0.229	1	Co-Expressed
DBI	0.135803	0.150778	0.82	0.72	1	Co-Expressed
MRPL40	0.0378765	0.150686	0.216	0.14	1	Co-Expressed
SEPTIN2	0.19175	0.150667	0.437	0.369	1	Co-Expressed
ENO1	0.195955	0.150646	0.645	0.602	1	Co-Expressed
MBD2	0.128253	0.150548	0.306	0.233	1	Co-Expressed
MPG	0.129831	0.149858	0.363	0.292	1	Co-Expressed
SNTB2	0.084111	0.149688	0.269	0.203	1	Co-Expressed
OS9	0.0783743	0.149667	0.306	0.233	1	Co-Expressed
ZEB2	0.0243433	0.14958	0.816	0.737	1	Co-Expressed
MAN1A2	0.0402324	0.149546	0.298	0.208	1	Co-Expressed
TMED4	0.0356368	0.149446	0.38	0.288	1	Co-Expressed
FAM177A1	0.437038	0.149168	0.449	0.419	1	Co-Expressed
WAPL	0.156724	0.149139	0.351	0.292	1	Co-Expressed
VPS13C	0.160058	0.149012	0.563	0.513	1	Co-Expressed
SPATA13	0.224642	0.148829	0.351	0.301	1	Co-Expressed
RRBP1	0.0624355	0.148828	0.465	0.369	1	Co-Expressed
EIF6	0.0281797	0.148519	0.355	0.246	1	Co-Expressed
2021-03-07	0.0637742	0.148498	0.363	0.275	1	Co-Expressed
SREK1	0.101811	0.14825	0.257	0.191	1	Co-Expressed
CCT6A	0.112294	0.148048	0.38	0.301	1	Co-Expressed
PSMB8-AS1	0.217135	0.148034	0.327	0.275	1	Co-Expressed
GARS-DT	0.056316	0.147951	0.204	0.14	1	Co-Expressed
PTK2B	0.181902	0.147485	0.261	0.22	1	Co-Expressed
MZT2A	0.157449	0.147289	0.318	0.263	1	Co-Expressed
GATAD2A	0.216533	0.147086	0.327	0.275	1	Co-Expressed
PRPF8	0.0980871	0.146749	0.371	0.297	1	Co-Expressed
NOTCH1	0.0687628	0.146569	0.216	0.153	1	Co-Expressed
GHITM	0.288343	0.146553	0.49	0.436	1	Co-Expressed
PTGES3	0.366052	0.146443	0.6	0.559	1	Co-Expressed
SARNP	0.202686	0.146401	0.286	0.233	1	Co-Expressed
PPP6R3	0.249787	0.146314	0.208	0.169	1	Co-Expressed
RNASEH2C	0.0836669	0.146276	0.343	0.267	1	Co-Expressed
NFAT5	0.151915	0.146103	0.278	0.225	1	Co-Expressed
NPEPPS	0.0801003	0.146052	0.216	0.157	1	Co-Expressed
UBE2F	0.225323	0.145616	0.4	0.347	1	Co-Expressed
CMPK1	0.0779611	0.145171	0.351	0.271	1	Co-Expressed
NUCB1	0.165896	0.145164	0.314	0.254	1	Co-Expressed
LAMP1	0.0388954	0.145018	0.412	0.309	1	Co-Expressed
NCBP3	0.525547	0.144689	0.241	0.225	1	Co-Expressed
BHLHE40	0.30502	0.144491	0.559	0.525	1	Co-Expressed
UQCC2	0.0778884	0.144302	0.204	0.14	1	Co-Expressed
FUS	0.0969509	0.144243	0.849	0.797	1	Co-Expressed
PTGER4	0.297748	0.143838	0.657	0.623	1	Co-Expressed
THAP12	0.110011	0.143513	0.269	0.212	1	Co-Expressed
BLOC1S4	0.148786	0.143467	0.208	0.157	1	Co-Expressed
CAPZB	0.364851	0.143194	0.649	0.61	1	Co-Expressed
CHIC2	0.261301	0.143039	0.229	0.195	1	Co-Expressed
NDUFS1	0.28959	0.142829	0.216	0.182	1	Co-Expressed
HMGN2	0.189469	0.142738	0.722	0.669	1	Co-Expressed
IDH3B	0.070283	0.142432	0.245	0.174	1	Co-Expressed
IL10RA	0.202412	0.142208	0.453	0.398	1	Co-Expressed
LASP1	0.165103	0.142162	0.408	0.343	1	Co-Expressed
ANAPC16	0.208075	0.141912	0.661	0.572	1	Co-Expressed
RAB22A	0.0604317	0.141836	0.241	0.165	1	Co-Expressed
ANKRD44	0.215745	0.141696	0.596	0.534	1	Co-Expressed
EXOC4	0.112476	0.141675	0.2	0.144	1	Co-Expressed
COPE	0.1049	0.141598	0.567	0.492	1	Co-Expressed
PYURF	0.0837445	0.141382	0.449	0.377	1	Co-Expressed
FTX	0.475531	0.14135	0.363	0.335	1	Co-Expressed
KANSL1-AS1	0.03038	0.141341	0.245	0.165	1	Co-Expressed
NCOA1	0.347194	0.141278	0.351	0.326	1	Co-Expressed
MORC3	0.178358	0.140933	0.322	0.263	1	Co-Expressed
HNRNPDL	0.121411	0.140793	0.763	0.648	1	Co-Expressed
PSMB4	0.0310278	0.140704	0.404	0.292	1	Co-Expressed
COX7B	0.0346775	0.140579	0.706	0.614	1	Co-Expressed
GABPB1-AS1	0.203593	0.140532	0.286	0.233	1	Co-Expressed
MIEN1	0.0463623	0.139941	0.351	0.258	1	Co-Expressed
RIPOR2	0.0823301	0.139528	0.706	0.585	1	Co-Expressed
YBX1	0.198038	0.139255	0.89	0.801	1	Co-Expressed
LINC01578	0.343256	0.139	0.576	0.504	1	Co-Expressed
RHOG	0.204717	0.138923	0.4	0.352	1	Co-Expressed
MITD1	0.15054	0.138853	0.253	0.195	1	Co-Expressed
ATXN7L3B	0.109253	0.138784	0.424	0.352	1	Co-Expressed
SMG6	0.0604112	0.138655	0.224	0.153	1	Co-Expressed
CRCP	0.00999251	0.138503	0.257	0.148	1	Co-Expressed
ZNF644	0.102211	0.138228	0.269	0.195	1	Co-Expressed
CLSTN3	0.0529757	0.137762	0.2	0.131	1	Co-Expressed
AKT1	0.0719621	0.137696	0.278	0.199	1	Co-Expressed
CTBP2	0.12002	0.137637	0.396	0.314	1	Co-Expressed
PGAM1	0.249969	0.137582	0.359	0.314	1	Co-Expressed
CLIC1	0.0584848	0.137324	0.922	0.907	1	Co-Expressed
ZMYND11	0.154418	0.13705	0.212	0.161	1	Co-Expressed
PSMC4	0.151695	0.136879	0.31	0.25	1	Co-Expressed
NDUFA11	0.12176	0.136782	0.6	0.513	1	Co-Expressed
KDELR2	0.181273	0.136639	0.318	0.254	1	Co-Expressed
TBC1D22A	0.156473	0.13627	0.204	0.153	1	Co-Expressed
RTRAF	0.0837538	0.136199	0.392	0.301	1	Co-Expressed
NDUFB2	0.193025	0.135969	0.824	0.754	1	Co-Expressed
ROCK1	0.193774	0.135623	0.596	0.547	1	Co-Expressed
MICU2	0.141716	0.135487	0.261	0.203	1	Co-Expressed
CCNH	0.271069	0.135462	0.429	0.377	1	Co-Expressed
AKAP5	0.134826	0.135342	0.204	0.148	1	Co-Expressed
TINF2	0.0853805	0.135091	0.339	0.258	1	Co-Expressed
LLGL2	0.0611944	0.135002	0.322	0.237	1	Co-Expressed
PDCL3	0.237979	0.134917	0.204	0.165	1	Co-Expressed
LYRM2	0.20979	0.134789	0.224	0.178	1	Co-Expressed
KAT6B	0.227389	0.13449	0.404	0.352	1	Co-Expressed
CNOT7	0.174798	0.134334	0.269	0.22	1	Co-Expressed
DUSP23	0.0682982	0.134231	0.216	0.144	1	Co-Expressed
SMCHD1	0.138937	0.134226	0.535	0.462	1	Co-Expressed
RGCC	0.862279	0.134065	0.245	0.242	1	Co-Expressed
NFATC2IP	0.0435215	0.13398	0.278	0.191	1	Co-Expressed
SELENOH	0.517919	0.133955	0.555	0.53	1	Co-Expressed
ATP5PB	0.0460557	0.13375	0.453	0.36	1	Co-Expressed
ERAP1	0.200028	0.133514	0.2	0.157	1	Co-Expressed
TMEM71	0.219948	0.133299	0.257	0.208	1	Co-Expressed
DUSP2	0.0896339	0.133207	0.857	0.86	1	Co-Expressed
ADD3	0.243564	0.13316	0.559	0.487	1	Co-Expressed
DECR1	0.0444148	0.132608	0.376	0.284	1	Co-Expressed
NDUFS7	0.218162	0.132412	0.322	0.271	1	Co-Expressed
LONP2	0.0473243	0.132039	0.257	0.178	1	Co-Expressed
COMMD8	0.217855	0.132023	0.306	0.263	1	Co-Expressed
PTTG1IP	0.0647341	0.131774	0.2	0.131	1	Co-Expressed
MPLKIP	0.0556932	0.131411	0.233	0.157	1	Co-Expressed
RAB6A	0.15367	0.131085	0.29	0.229	1	Co-Expressed
RNPEPL1	0.168526	0.131079	0.371	0.318	1	Co-Expressed
LARS	0.153528	0.131	0.265	0.208	1	Co-Expressed
SSR3	0.125256	0.130915	0.339	0.271	1	Co-Expressed
FAM3C	0.138705	0.130673	0.273	0.212	1	Co-Expressed
PDCD6IP	0.0569421	0.130609	0.298	0.225	1	Co-Expressed
SKP1	0.441342	0.130578	0.788	0.737	1	Co-Expressed
EMD	0.147172	0.13053	0.282	0.22	1	Co-Expressed
MLLT6	0.113255	0.130453	0.543	0.441	1	Co-Expressed
CXCR4	0.00523691	0.130364	0.906	0.809	1	Co-Expressed
ITPRIP	0.159091	0.130274	0.241	0.186	1	Co-Expressed
PSMB7	0.147669	0.130256	0.359	0.301	1	Co-Expressed
CCDC12	0.030396	0.129614	0.527	0.411	1	Co-Expressed
CYTIP	0.236402	0.129299	0.731	0.691	1	Co-Expressed
SCAND1	0.0763415	0.12921	0.461	0.364	1	Co-Expressed
TTC14	0.684933	0.129169	0.376	0.364	1	Co-Expressed
HNRNPUL1	0.264682	0.128621	0.424	0.381	1	Co-Expressed
MESD	0.268323	0.128465	0.327	0.292	1	Co-Expressed
VPS37B	0.366777	0.128459	0.486	0.449	1	Co-Expressed
ASCC3	0.117188	0.128425	0.298	0.229	1	Co-Expressed
STAG2	0.258895	0.128223	0.457	0.419	1	Co-Expressed
TMSB4X	0.0255702	0.12751	1	0.996	1	Co-Expressed
BRAF	0.142814	0.127491	0.237	0.182	1	Co-Expressed
PDE4D	0.193304	0.127401	0.298	0.25	1	Co-Expressed
COX7A2L	0.336838	0.127268	0.453	0.428	1	Co-Expressed
GON4L	0.0521025	0.12725	0.249	0.174	1	Co-Expressed
MTDH	0.535385	0.126453	0.58	0.593	1	Co-Expressed
GUSB	0.185146	0.126394	0.2	0.153	1	Co-Expressed
LRCH4	0.110934	0.126341	0.233	0.169	1	Co-Expressed
SEC61G	0.126906	0.126089	0.645	0.555	1	Co-Expressed
MLC1	0.0414487	0.125926	0.237	0.157	1	Co-Expressed
RIN3	0.242818	0.125862	0.273	0.233	1	Co-Expressed
CD160	0.207848	0.125634	0.469	0.411	1	Co-Expressed
RPL22L1	0.0957594	0.125598	0.396	0.309	1	Co-Expressed
SH3KBP1	0.0876535	0.125556	0.539	0.424	1	Co-Expressed
RER1	0.0868067	0.125391	0.437	0.339	1	Co-Expressed
GATAD1	0.131889	0.125366	0.249	0.191	1	Co-Expressed
ZAP70	0.176595	0.125182	0.449	0.39	1	Co-Expressed
TRAPPC4	0.12445	0.125062	0.314	0.237	1	Co-Expressed
DGKZ	0.0457564	0.124949	0.596	0.487	1	Co-Expressed
KRAS	0.323747	0.124873	0.327	0.292	1	Co-Expressed
CCDC85B	0.234917	0.124775	0.588	0.551	1	Co-Expressed
EIF3I	0.123607	0.124539	0.376	0.305	1	Co-Expressed
EMC10	0.234607	0.124483	0.253	0.208	1	Co-Expressed
PTPN4	0.230234	0.124481	0.669	0.631	1	Co-Expressed
LDHA	0.152102	0.124418	0.706	0.636	1	Co-Expressed
COX6A1	0.0515398	0.124365	0.751	0.648	1	Co-Expressed
TIPRL	0.168804	0.124343	0.265	0.212	1	Co-Expressed
RABGGTB	0.0511268	0.123832	0.2	0.136	1	Co-Expressed
AC104695.4	0.0554164	0.123511	0.257	0.182	1	Co-Expressed
PRKAG2	0.0834745	0.123482	0.241	0.169	1	Co-Expressed
EXOSC6	0.173584	0.12344	0.22	0.169	1	Co-Expressed
ARID1B	0.265954	0.123159	0.465	0.398	1	Co-Expressed
AATF	0.155184	0.122794	0.249	0.199	1	Co-Expressed
VPS26B	0.129166	0.122705	0.2	0.144	1	Co-Expressed
STXBP2	0.189618	0.122701	0.212	0.165	1	Co-Expressed
EP300	0.251031	0.122647	0.302	0.258	1	Co-Expressed
TNIK	0.0933317	0.122534	0.278	0.208	1	Co-Expressed
CCT8	0.225107	0.122457	0.339	0.28	1	Co-Expressed
RB1CC1	0.258412	0.12226	0.355	0.318	1	Co-Expressed
REX1BD	0.121223	0.122245	0.392	0.322	1	Co-Expressed
ATF7IP	0.124844	0.121952	0.388	0.322	1	Co-Expressed
SRRM1	0.111914	0.121903	0.669	0.602	1	Co-Expressed
BLOC1S1	0.0869892	0.121858	0.571	0.475	1	Co-Expressed
GALNT10	0.0548309	0.121535	0.2	0.136	1	Co-Expressed
MRPS12	0.18252	0.121506	0.257	0.203	1	Co-Expressed
CLNS1A	0.0888709	0.121484	0.237	0.169	1	Co-Expressed
PHC3	0.117221	0.121258	0.224	0.169	1	Co-Expressed
LPIN1	0.111407	0.121257	0.253	0.191	1	Co-Expressed
MPC1	0.314125	0.121178	0.2	0.161	1	Co-Expressed
TOMM5	0.196956	0.121057	0.465	0.398	1	Co-Expressed
IFI35	0.2157	0.12105	0.216	0.169	1	Co-Expressed
CIAO2B	0.374004	0.12083	0.494	0.441	1	Co-Expressed
GMFG	0.0806622	0.1207	0.812	0.775	1	Co-Expressed
LLPH	0.259802	0.120634	0.208	0.169	1	Co-Expressed
URI1	0.299148	0.120383	0.441	0.398	1	Co-Expressed
WDR45	0.13276	0.119909	0.208	0.153	1	Co-Expressed
EMC7	0.098365	0.119798	0.265	0.199	1	Co-Expressed
BIRC6	0.390431	0.119718	0.388	0.352	1	Co-Expressed
EXOC7	0.0194972	0.119424	0.229	0.14	1	Co-Expressed
RIOK3	0.118863	0.119371	0.363	0.292	1	Co-Expressed
CEBPZOS	0.142686	0.119362	0.212	0.157	1	Co-Expressed
SLC35A3	0.0687873	0.119083	0.241	0.165	1	Co-Expressed
USP22	0.125605	0.119068	0.237	0.178	1	Co-Expressed
PSMB2	0.223099	0.11906	0.38	0.309	1	Co-Expressed
YES1	0.130613	0.119052	0.298	0.233	1	Co-Expressed
HAX1	0.0681549	0.118885	0.339	0.258	1	Co-Expressed
SRP72	0.0981619	0.118342	0.335	0.25	1	Co-Expressed
JAK1	0.147931	0.118274	0.898	0.839	1	Co-Expressed
CARD8	0.174423	0.118248	0.29	0.233	1	Co-Expressed
SFSWAP	0.253728	0.118239	0.249	0.208	1	Co-Expressed
GNAI2	0.105436	0.117823	0.776	0.742	1	Co-Expressed
SIVA1	0.120407	0.117805	0.331	0.254	1	Co-Expressed
CCNI	0.128394	0.117755	0.771	0.674	1	Co-Expressed
HUWE1	0.289495	0.117635	0.318	0.28	1	Co-Expressed
PSMA5	0.331266	0.117339	0.461	0.424	1	Co-Expressed
BUD31	0.106869	0.117185	0.4	0.314	1	Co-Expressed
KPNA3	0.201453	0.117144	0.208	0.161	1	Co-Expressed
TM2D1	0.224643	0.117098	0.241	0.191	1	Co-Expressed
MDM4	0.16288	0.116969	0.396	0.331	1	Co-Expressed
ANAPC5	0.256678	0.116958	0.424	0.36	1	Co-Expressed
GUK1	0.257106	0.116755	0.771	0.682	1	Co-Expressed
BTG1	0.00548099	0.116639	0.988	0.992	1	Co-Expressed
EMB	0.0791764	0.116559	0.604	0.492	1	Co-Expressed
SDHC	0.182321	0.116362	0.294	0.237	1	Co-Expressed
PEPD	0.139379	0.11631	0.245	0.182	1	Co-Expressed
APEX1	0.113757	0.11591	0.273	0.208	1	Co-Expressed
HERC4	0.123883	0.115779	0.269	0.212	1	Co-Expressed
AOAH	0.454107	0.115655	0.543	0.504	1	Co-Expressed
IL2RG	0.149335	0.115553	0.796	0.716	1	Co-Expressed
SERPINB9	0.203089	0.115448	0.245	0.199	1	Co-Expressed
PSMA1	0.184831	0.115437	0.461	0.398	1	Co-Expressed
UBL5	0.293859	0.115319	0.873	0.826	1	Co-Expressed
EWSR1	0.175816	0.115214	0.363	0.301	1	Co-Expressed
DOCK2	0.256448	0.115205	0.331	0.28	1	Co-Expressed
PLEKHB2	0.302249	0.115142	0.245	0.203	1	Co-Expressed
SMARCA4	0.150226	0.114981	0.212	0.157	1	Co-Expressed
USP47	0.108163	0.114927	0.384	0.309	1	Co-Expressed
HIST2H2AC	0.292707	0.114925	0.314	0.267	1	Co-Expressed
APBB1IP	0.342015	0.114822	0.547	0.492	1	Co-Expressed
WAS	0.256693	0.114525	0.437	0.386	1	Co-Expressed
SF3B6	0.230566	0.114495	0.486	0.403	1	Co-Expressed
HNRNPA2B1	0.0385701	0.114224	0.963	0.941	1	Co-Expressed
ZYX	0.291995	0.114223	0.224	0.186	1	Co-Expressed
USP16	0.469311	0.114146	0.433	0.377	1	Co-Expressed
GABARAPL1	0.327869	0.114118	0.49	0.449	1	Co-Expressed
RNF166	0.0600137	0.113852	0.408	0.314	1	Co-Expressed
TRG-AS1	0.542157	0.11385	0.465	0.449	1	Co-Expressed
ARFGEF1	0.584535	0.113803	0.261	0.242	1	Co-Expressed
ZFX	0.0702992	0.113793	0.269	0.191	1	Co-Expressed
LAMTOR2	0.196795	0.113783	0.282	0.225	1	Co-Expressed
IDI1	0.22835	0.113675	0.604	0.53	1	Co-Expressed
EIF1AX	0.191141	0.113579	0.555	0.475	1	Co-Expressed
RAB7A	0.166747	0.113471	0.367	0.301	1	Co-Expressed
PPIE	0.168823	0.113194	0.237	0.182	1	Co-Expressed
MCTS1	0.0942714	0.113182	0.282	0.203	1	Co-Expressed
ORMDL1	0.315269	0.113062	0.502	0.453	1	Co-Expressed
RSBN1L	0.171037	0.112858	0.441	0.373	1	Co-Expressed
HOOK3	0.346187	0.112854	0.204	0.174	1	Co-Expressed
PHB	0.495434	0.112852	0.306	0.288	1	Co-Expressed
SIGIRR	0.404304	0.112727	0.473	0.449	1	Co-Expressed
SNRPB	0.130381	0.112596	0.641	0.585	1	Co-Expressed
ZNF292	0.909943	0.112372	0.478	0.475	1	Co-Expressed
TXNDC12	0.0485108	0.112331	0.208	0.136	1	Co-Expressed
FNBP4	0.137605	0.112027	0.363	0.288	1	Co-Expressed
HERPUD1	0.0608028	0.111798	0.502	0.39	1	Co-Expressed
TSTD1	0.643309	0.111462	0.498	0.453	1	Co-Expressed
MIA2	0.111472	0.111174	0.347	0.275	1	Co-Expressed
CELF1	0.0381026	0.110928	0.327	0.233	1	Co-Expressed
PPP1CC	0.158278	0.110421	0.331	0.263	1	Co-Expressed
CYC1	0.148982	0.110307	0.286	0.225	1	Co-Expressed
TLE5	0.253368	0.110216	0.861	0.831	1	Co-Expressed
JOSD1	0.378188	0.110169	0.298	0.271	1	Co-Expressed
AKR1B1	0.221945	0.110043	0.224	0.178	1	Co-Expressed
ZFP36L1	0.77097	0.109999	0.686	0.665	1	Co-Expressed
ANXA7	0.167308	0.109933	0.278	0.216	1	Co-Expressed
AUP1	0.17286	0.109902	0.253	0.195	1	Co-Expressed
PUF60	0.0500174	0.109811	0.31	0.225	1	Co-Expressed
GLCCI1	0.384645	0.109657	0.249	0.22	1	Co-Expressed
MRPL41	0.0632206	0.109535	0.376	0.275	1	Co-Expressed
MCRIP1	0.0670054	0.109343	0.327	0.246	1	Co-Expressed
HIPK2	0.130419	0.109252	0.441	0.364	1	Co-Expressed
SLU7	0.524181	0.109041	0.302	0.288	1	Co-Expressed
PARP15	0.385083	0.10903	0.2	0.169	1	Co-Expressed
PRPF40A	0.613659	0.108827	0.437	0.428	1	Co-Expressed
PTPN11	0.349572	0.108823	0.2	0.169	1	Co-Expressed
DARS	0.0366005	0.108802	0.212	0.136	1	Co-Expressed
PRR5	0.158999	0.108347	0.257	0.195	1	Co-Expressed
GZMH	0.0664243	0.108293	0.788	0.644	1	Co-Expressed
CHD4	0.317291	0.108254	0.478	0.441	1	Co-Expressed
DOCK8	0.333627	0.108226	0.469	0.419	1	Co-Expressed
RHOC	0.390962	0.108044	0.498	0.449	1	Co-Expressed
LCP1	0.169068	0.107926	0.931	0.856	1	Co-Expressed
PRMT1	0.149099	0.107914	0.331	0.258	1	Co-Expressed
AP2A1	0.270163	0.107845	0.233	0.203	1	Co-Expressed
TMEM243	0.273252	0.107704	0.302	0.254	1	Co-Expressed
RAPGEF6	0.440325	0.107665	0.286	0.258	1	Co-Expressed
NDUFAF3	0.176066	0.107403	0.367	0.297	1	Co-Expressed
CD63	0.110672	0.1074	0.91	0.835	1	Co-Expressed
CYLD	0.200498	0.107269	0.424	0.331	1	Co-Expressed
C1GALT1	0.282957	0.107261	0.229	0.191	1	Co-Expressed
EIF3G	0.157379	0.107101	0.784	0.754	1	Co-Expressed
GZMM	0.214347	0.106837	0.861	0.852	1	Co-Expressed
NONO	0.434511	0.106743	0.408	0.36	1	Co-Expressed
MARK2	0.273961	0.106603	0.237	0.195	1	Co-Expressed
MRPL57	0.318563	0.10651	0.331	0.284	1	Co-Expressed
POLR2L	0.149578	0.10645	0.739	0.636	1	Co-Expressed
IRF9	0.312809	0.106344	0.355	0.309	1	Co-Expressed
CMTR2	0.0845417	0.106056	0.2	0.136	1	Co-Expressed
TCEA1	0.358615	0.106002	0.518	0.466	1	Co-Expressed
NCL	0.168807	0.105636	0.882	0.869	1	Co-Expressed
EMP3	0.228565	0.105419	0.833	0.805	1	Co-Expressed
NDUFS2	0.230017	0.105413	0.278	0.225	1	Co-Expressed
CLSTN1	0.14533	0.105274	0.265	0.208	1	Co-Expressed
CYFIP2	0.392211	0.105206	0.433	0.386	1	Co-Expressed
PDLIM2	0.22628	0.105191	0.384	0.314	1	Co-Expressed
WNK1	0.293882	0.10512	0.429	0.364	1	Co-Expressed
BST2	0.327499	0.105085	0.596	0.542	1	Co-Expressed
COX6C	0.227909	0.104974	0.833	0.754	1	Co-Expressed
CLIC3	0.349145	0.104854	0.71	0.665	1	Co-Expressed
ZFAS1	0.203238	0.104849	0.604	0.53	1	Co-Expressed
ILF3	0.204943	0.104383	0.298	0.242	1	Co-Expressed
C9orf78	0.348616	0.103956	0.539	0.483	1	Co-Expressed
C6orf62	0.319871	0.103673	0.343	0.301	1	Co-Expressed
UBR5	0.259449	0.103565	0.212	0.169	1	Co-Expressed
GABARAPL2	0.274554	0.103503	0.465	0.39	1	Co-Expressed
NCALD	0.48094	0.103411	0.306	0.267	1	Co-Expressed
TNRC6B	0.182786	0.103391	0.571	0.496	1	Co-Expressed
TGFBR2	0.0826168	0.103364	0.322	0.246	1	Co-Expressed
HCST	0.0905233	0.10312	0.992	0.966	1	Co-Expressed
COX5B	0.118248	0.102948	0.755	0.657	1	Co-Expressed
PPP1CA	0.406017	0.102875	0.678	0.606	1	Co-Expressed
S100A4	0.16002	0.102332	0.918	0.911	1	Co-Expressed
ARID5A	0.247835	0.102115	0.314	0.254	1	Co-Expressed
SSH2	0.52257	0.102093	0.318	0.297	1	Co-Expressed
ATP5F1B	0.383352	0.10199	0.527	0.487	1	Co-Expressed
ABCB1	0.0856962	0.101711	0.224	0.157	1	Co-Expressed
MDH2	0.283834	0.101284	0.4	0.339	1	Co-Expressed
ARHGEF6	0.352977	0.100952	0.208	0.174	1	Co-Expressed
IQGAP2	0.382977	0.0999408	0.58	0.534	1	Co-Expressed
TM9SF2	0.454946	0.0997309	0.282	0.25	1	Co-Expressed
FAM174C	0.199749	0.0995146	0.249	0.195	1	Co-Expressed
SAR1A	0.144514	0.0993419	0.363	0.297	1	Co-Expressed
PIN1	0.109852	0.0990795	0.367	0.288	1	Co-Expressed
SMG1	0.274637	0.0987255	0.408	0.36	1	Co-Expressed
MYLIP	0.29955	0.0985702	0.22	0.178	1	Co-Expressed
GTF3C6	0.367756	0.0985567	0.331	0.288	1	Co-Expressed
IQSEC1	0.327033	0.0984299	0.249	0.212	1	Co-Expressed
SCAMP2	0.159049	0.0981135	0.273	0.212	1	Co-Expressed
ZFP36L2	0.0316849	0.0977365	0.988	0.979	1	Co-Expressed
MRPS7	0.0471285	0.0976933	0.204	0.131	1	Co-Expressed
SDHD	0.0970688	0.0975371	0.339	0.25	1	Co-Expressed
NEDD9	0.253953	0.097336	0.408	0.343	1	Co-Expressed
SH2D1B	0.225941	0.0966342	0.424	0.352	1	Co-Expressed
RELA	0.181407	0.0966256	0.2	0.148	1	Co-Expressed
PITHD1	0.483427	0.0965817	0.216	0.195	1	Co-Expressed
STUB1	0.584324	0.0962895	0.424	0.403	1	Co-Expressed
RAC2	0.213513	0.0962609	0.873	0.809	1	Co-Expressed
IST1	0.477918	0.0962183	0.253	0.229	1	Co-Expressed
VOPP1	0.162633	0.0958254	0.237	0.182	1	Co-Expressed
ATP2B1	0.550807	0.0957633	0.278	0.25	1	Co-Expressed
SLC25A3	0.201312	0.0957551	0.669	0.585	1	Co-Expressed
CTSC	0.47391	0.0957347	0.739	0.737	1	Co-Expressed
CLINT1	0.250764	0.0953484	0.376	0.318	1	Co-Expressed
UBR1	0.187519	0.0949369	0.212	0.169	1	Co-Expressed
TRIM44	0.478921	0.0949336	0.286	0.258	1	Co-Expressed
MICOS10	0.327274	0.0946679	0.567	0.5	1	Co-Expressed
BORCS7	0.09959	0.0944521	0.224	0.157	1	Co-Expressed
ANKLE2	0.10486	0.0944236	0.237	0.174	1	Co-Expressed
ARMCX3	0.234893	0.0944083	0.241	0.191	1	Co-Expressed
COMMD2	0.370415	0.0941529	0.2	0.169	1	Co-Expressed
TDG	0.369555	0.0940417	0.302	0.267	1	Co-Expressed
SKAP1	0.311955	0.0937843	0.571	0.534	1	Co-Expressed
H2AFV	0.807987	0.0936096	0.506	0.508	1	Co-Expressed
SNX1	0.492556	0.093572	0.2	0.174	1	Co-Expressed
TPST2	0.432406	0.0934431	0.437	0.415	1	Co-Expressed
DDX18	0.14597	0.0932133	0.547	0.475	1	Co-Expressed
TPT1	0.0284748	0.0928671	0.996	1	1	Co-Expressed
LMAN2	0.280637	0.0927291	0.498	0.428	1	Co-Expressed
ITGB1	0.226785	0.0926556	0.731	0.657	1	Co-Expressed
STK39	0.193451	0.092299	0.261	0.212	1	Co-Expressed
METTL26	0.103702	0.092254	0.294	0.216	1	Co-Expressed
VPS4B	0.166831	0.0921687	0.445	0.373	1	Co-Expressed
PGK1	0.149842	0.0921418	0.588	0.496	1	Co-Expressed
TOX4	0.408637	0.0921337	0.273	0.233	1	Co-Expressed
BAZ1A	0.115104	0.0921311	0.429	0.352	1	Co-Expressed
KLRC3	0.291132	0.092093	0.29	0.246	1	Co-Expressed
SCFD1	0.42696	0.0920553	0.241	0.212	1	Co-Expressed
CMC2	0.228732	0.0919189	0.261	0.203	1	Co-Expressed
SLC15A4	0.68231	0.0914529	0.29	0.275	1	Co-Expressed
BRD4	0.476428	0.0913203	0.318	0.284	1	Co-Expressed
ERP44	0.344451	0.0908834	0.29	0.246	1	Co-Expressed
CLTB	0.44628	0.0908704	0.318	0.288	1	Co-Expressed
FGFR1OP2	0.278744	0.0908009	0.416	0.36	1	Co-Expressed
HAGH	0.690441	0.0907907	0.241	0.225	1	Co-Expressed
ALKBH7	0.167276	0.0907334	0.229	0.174	1	Co-Expressed
PDCD6	0.198464	0.0907055	0.449	0.381	1	Co-Expressed
ZNF800	0.632155	0.090454	0.282	0.267	1	Co-Expressed
TRIM8	0.234272	0.0902503	0.237	0.186	1	Co-Expressed
BROX	0.408906	0.0900782	0.204	0.174	1	Co-Expressed
MDM2	0.576942	0.0899529	0.204	0.182	1	Co-Expressed
HLA-DPA1	0.758415	0.089877	0.273	0.263	1	Co-Expressed
NUDT22	0.221136	0.0896867	0.2	0.157	1	Co-Expressed
GSPT1	0.0999568	0.0896495	0.322	0.25	1	Co-Expressed
GOSR1	0.228891	0.0896109	0.229	0.186	1	Co-Expressed
TLE1	0.0952337	0.0894927	0.371	0.292	1	Co-Expressed
TRAPPC1	0.236748	0.0893308	0.555	0.504	1	Co-Expressed
CSNK2B	0.345792	0.0893074	0.371	0.339	1	Co-Expressed
RPS9	0.0781477	0.0890045	0.996	0.992	1	Co-Expressed
SPOP	0.106925	0.0886909	0.224	0.161	1	Co-Expressed
MT-ND4L	0.264477	0.0884531	0.853	0.784	1	Co-Expressed
CELF2	0.455437	0.0883149	0.702	0.644	1	Co-Expressed
NAE1	0.217599	0.0883032	0.224	0.174	1	Co-Expressed
FUBP1	0.291937	0.0883	0.363	0.331	1	Co-Expressed
AIMP1	0.412441	0.0881404	0.286	0.25	1	Co-Expressed
TRAF3IP3	0.423255	0.0880331	0.641	0.614	1	Co-Expressed
LSM1	0.30373	0.0880088	0.261	0.212	1	Co-Expressed
NDUFB3	0.196322	0.0878535	0.478	0.398	1	Co-Expressed
ARPP19	0.316948	0.0877891	0.314	0.275	1	Co-Expressed
MRPL1	0.172858	0.0877878	0.204	0.148	1	Co-Expressed
XIAP	0.196805	0.0874147	0.322	0.271	1	Co-Expressed
FRYL	0.292626	0.0872562	0.318	0.275	1	Co-Expressed
ECHDC1	0.571116	0.086687	0.208	0.191	1	Co-Expressed
PRKCSH	0.415805	0.0866725	0.261	0.22	1	Co-Expressed
PTPN1	0.170695	0.0865957	0.298	0.242	1	Co-Expressed
SEC63	0.731394	0.0864922	0.233	0.22	1	Co-Expressed
ANKRD13A	0.158591	0.0863621	0.2	0.148	1	Co-Expressed
ERBIN	0.206721	0.0863152	0.449	0.386	1	Co-Expressed
KCMF1	0.336899	0.0861671	0.22	0.178	1	Co-Expressed
SPCS3	0.153135	0.0861308	0.469	0.411	1	Co-Expressed
MTPN	0.254596	0.0860325	0.616	0.517	1	Co-Expressed
PDCD5	0.32524	0.0858618	0.265	0.22	1	Co-Expressed
CTNNB1	0.139486	0.0856622	0.396	0.318	1	Co-Expressed
CCT5	0.185391	0.0856332	0.388	0.301	1	Co-Expressed
DICER1	0.105462	0.0854769	0.216	0.157	1	Co-Expressed
CARD16	0.481313	0.0852646	0.49	0.453	1	Co-Expressed
CD48	0.0291151	0.0850356	0.861	0.754	1	Co-Expressed
ATP8A1	0.408975	0.0848587	0.237	0.208	1	Co-Expressed
ERGIC2	0.804197	0.0847662	0.212	0.208	1	Co-Expressed
ANKRD17	0.268653	0.0844987	0.253	0.212	1	Co-Expressed
ERLEC1	0.301421	0.0840371	0.31	0.271	1	Co-Expressed
SSR2	0.617112	0.0834598	0.629	0.64	1	Co-Expressed
RAD50	0.262611	0.0832812	0.233	0.186	1	Co-Expressed
LAT	0.201575	0.0832507	0.384	0.322	1	Co-Expressed
ZMYM2	0.492104	0.0831822	0.249	0.225	1	Co-Expressed
MRPL21	0.212533	0.0830468	0.212	0.161	1	Co-Expressed
PHYKPL	0.47038	0.0830306	0.208	0.182	1	Co-Expressed
RPS6KA3	0.806484	0.0823237	0.322	0.314	1	Co-Expressed
EEF1D	0.368747	0.0822182	0.943	0.911	1	Co-Expressed
MRPL54	0.408564	0.082168	0.367	0.326	1	Co-Expressed
B3GAT3	0.174055	0.0821446	0.212	0.157	1	Co-Expressed
GTF3A	0.132889	0.0817544	0.596	0.496	1	Co-Expressed
LAMTOR4	0.338233	0.0815073	0.612	0.555	1	Co-Expressed
GPBP1	0.209754	0.0810268	0.563	0.466	1	Co-Expressed
VASP	0.527501	0.0809562	0.531	0.5	1	Co-Expressed
MED29	0.32314	0.0809036	0.2	0.161	1	Co-Expressed
VDAC2	0.140205	0.0807602	0.408	0.318	1	Co-Expressed
TMEM230	0.330365	0.0806554	0.367	0.301	1	Co-Expressed
UBE2N	0.187449	0.0805042	0.355	0.292	1	Co-Expressed
ST8SIA4	0.558457	0.0804717	0.261	0.237	1	Co-Expressed
ZBTB44	0.511728	0.0802965	0.286	0.258	1	Co-Expressed
R3HDM2	0.701526	0.0802253	0.314	0.305	1	Co-Expressed
EIF4E	0.292481	0.0798903	0.216	0.174	1	Co-Expressed
ESYT1	0.107334	0.0794952	0.261	0.191	1	Co-Expressed
RNF167	0.251026	0.0794746	0.343	0.288	1	Co-Expressed
RNF216	0.365834	0.079122	0.237	0.199	1	Co-Expressed
ASAH1	0.446222	0.0790782	0.302	0.25	1	Co-Expressed
PRPF38A	0.236142	0.078805	0.273	0.22	1	Co-Expressed
TTC19	0.345526	0.078455	0.286	0.25	1	Co-Expressed
PIGT	0.465996	0.078268	0.22	0.199	1	Co-Expressed
TPP1	0.264089	0.0781615	0.212	0.165	1	Co-Expressed
SFPQ	0.373602	0.0779962	0.567	0.513	1	Co-Expressed
ETFA	0.22764	0.0777703	0.253	0.203	1	Co-Expressed
ARPC1B	0.362388	0.0777554	0.837	0.788	1	Co-Expressed
EEF2	0.58125	0.077536	0.767	0.733	1	Co-Expressed
POLR2K	0.347363	0.0775058	0.38	0.331	1	Co-Expressed
NFKBIB	0.262558	0.0772884	0.2	0.157	1	Co-Expressed
INTS6	0.222794	0.0772295	0.424	0.356	1	Co-Expressed
LITAF	0.247879	0.0770082	0.788	0.742	1	Co-Expressed
DBNL	0.441799	0.0769568	0.351	0.322	1	Co-Expressed
CSDE1	0.378796	0.0769198	0.6	0.542	1	Co-Expressed
JUND	0.649758	0.0768304	0.971	0.945	1	Co-Expressed
SP110	0.455511	0.0768031	0.347	0.314	1	Co-Expressed
NLRC3	0.303478	0.0765175	0.237	0.191	1	Co-Expressed
TMEM50A	0.417422	0.0761722	0.522	0.483	1	Co-Expressed
ARGLU1	0.136966	0.0761599	0.706	0.623	1	Co-Expressed
TASOR	0.22873	0.0758115	0.245	0.195	1	Co-Expressed
C17orf49	0.24234	0.0757065	0.416	0.364	1	Co-Expressed
SAT2	0.543415	0.0756832	0.237	0.212	1	Co-Expressed
GSTK1	0.294457	0.0756337	0.453	0.407	1	Co-Expressed
IREB2	0.284622	0.0756263	0.229	0.186	1	Co-Expressed
RNF187	0.162816	0.0756063	0.237	0.178	1	Co-Expressed
DYNLRB1	0.211954	0.0755952	0.437	0.373	1	Co-Expressed
STK4	0.28094	0.0755571	0.873	0.831	1	Co-Expressed
CHD1	0.528792	0.0754557	0.4	0.36	1	Co-Expressed
CCT2	0.359493	0.0753175	0.335	0.301	1	Co-Expressed
FKBP11	0.642491	0.0751863	0.429	0.415	1	Co-Expressed
RBM27	0.109367	0.074951	0.396	0.305	1	Co-Expressed
MPHOSPH9	0.276822	0.0747674	0.204	0.169	1	Co-Expressed
MGAT4A	0.21829	0.0746473	0.367	0.309	1	Co-Expressed
RPL7	0.294811	0.0744603	0.967	0.962	1	Co-Expressed
HNRNPK	0.39429	0.0743379	0.829	0.784	1	Co-Expressed
PSMB1	0.503545	0.0743338	0.661	0.657	1	Co-Expressed
CBLB	0.37178	0.074207	0.355	0.301	1	Co-Expressed
DNAJC15	0.534919	0.0740612	0.314	0.292	1	Co-Expressed
ACTR6	0.28633	0.0739647	0.204	0.161	1	Co-Expressed
DCK	0.435602	0.0735325	0.245	0.216	1	Co-Expressed
HERPUD2	0.224905	0.0734166	0.245	0.195	1	Co-Expressed
AKAP17A	0.259072	0.0731219	0.224	0.174	1	Co-Expressed
UBE2A	0.297973	0.0729617	0.257	0.216	1	Co-Expressed
METTL9	0.319711	0.0729583	0.298	0.263	1	Co-Expressed
SP140L	0.419335	0.0729484	0.204	0.174	1	Co-Expressed
MFF	0.181276	0.0727217	0.257	0.195	1	Co-Expressed
PSMD11	0.331132	0.0726064	0.233	0.195	1	Co-Expressed
MRPL51	0.550143	0.0725946	0.416	0.386	1	Co-Expressed
ABHD2	0.231406	0.0725387	0.233	0.182	1	Co-Expressed
TMEM259	0.392838	0.0722711	0.331	0.297	1	Co-Expressed
LSM14A	0.348704	0.0718356	0.412	0.364	1	Co-Expressed
VIM	0.678395	0.0716621	0.747	0.708	1	Co-Expressed
TWF2	0.50633	0.071607	0.318	0.292	1	Co-Expressed
MXD4	0.302693	0.0714901	0.363	0.322	1	Co-Expressed
LSM7	0.305089	0.0713481	0.486	0.419	1	Co-Expressed
HSPD1	0.328234	0.0713377	0.355	0.314	1	Co-Expressed
NFATC2	0.643415	0.0710777	0.327	0.309	1	Co-Expressed
RABL6	0.411493	0.0708965	0.212	0.182	1	Co-Expressed
ARHGAP30	0.459011	0.0708665	0.596	0.568	1	Co-Expressed
OSTC	0.207101	0.0707746	0.408	0.322	1	Co-Expressed
ZNF791	0.341121	0.070693	0.298	0.254	1	Co-Expressed
PRDX2	0.653079	0.0702341	0.343	0.331	1	Co-Expressed
TSPAN3	0.125813	0.0701612	0.204	0.144	1	Co-Expressed
RNASET2	0.446464	0.0700501	0.265	0.233	1	Co-Expressed
FBXW7	0.372559	0.0697845	0.204	0.169	1	Co-Expressed
MTSS1	0.528679	0.069684	0.314	0.288	1	Co-Expressed
BOD1L1	0.379877	0.069431	0.51	0.466	1	Co-Expressed
TERF1	0.143004	0.0694002	0.339	0.271	1	Co-Expressed
G6PD	0.699732	0.0691039	0.286	0.271	1	Co-Expressed
SEC31A	0.562822	0.0686314	0.298	0.267	1	Co-Expressed
KRTCAP2	0.252694	0.0686107	0.637	0.589	1	Co-Expressed
EHMT1	0.371102	0.0685787	0.208	0.174	1	Co-Expressed
PTGER2	0.675975	0.068507	0.306	0.284	1	Co-Expressed
DRAP1	0.0920762	0.0684228	0.686	0.564	1	Co-Expressed
SH2D2A	0.176808	0.0683288	0.376	0.314	1	Co-Expressed
CCDC115	0.673253	0.0683211	0.212	0.199	1	Co-Expressed
RAB4B	0.210439	0.0683191	0.261	0.203	1	Co-Expressed
MYL12A	0.112961	0.0681155	1	0.992	1	Co-Expressed
ANTKMT	0.350806	0.0679536	0.31	0.267	1	Co-Expressed
NCBP2	0.473668	0.0677343	0.245	0.216	1	Co-Expressed
KMT2C	0.805868	0.0674716	0.355	0.356	1	Co-Expressed
RHBDF2	0.579871	0.0674021	0.2	0.186	1	Co-Expressed
SC5D	0.891756	0.0669411	0.224	0.225	1	Co-Expressed
SPART	0.940903	0.066865	0.204	0.203	1	Co-Expressed
KRIT1	0.0755243	0.0667567	0.2	0.136	1	Co-Expressed
H2AFJ	0.558298	0.0667408	0.363	0.326	1	Co-Expressed
PPP1R35	0.207421	0.0663923	0.278	0.229	1	Co-Expressed
LYST	0.450972	0.0663077	0.429	0.398	1	Co-Expressed
SRPK2	0.499066	0.0663068	0.396	0.356	1	Co-Expressed
RAB21	0.874946	0.0662351	0.286	0.284	1	Co-Expressed
RBM4	0.57765	0.066205	0.416	0.386	1	Co-Expressed
ADSS	0.352405	0.0661514	0.384	0.335	1	Co-Expressed
SYK	0.737043	0.0660316	0.208	0.203	1	Co-Expressed
EIF4A3	0.520877	0.065568	0.229	0.203	1	Co-Expressed
EIF4H	0.562374	0.0653899	0.371	0.339	1	Co-Expressed
SRSF4	0.597703	0.0647169	0.396	0.386	1	Co-Expressed
USP3	0.772491	0.0646045	0.229	0.225	1	Co-Expressed
GALNT1	0.137318	0.0645105	0.314	0.242	1	Co-Expressed
ETS1	0.460801	0.0642846	0.914	0.898	1	Co-Expressed
OAS2	0.469148	0.0642201	0.2	0.174	1	Co-Expressed
HINT2	0.360282	0.0641475	0.269	0.225	1	Co-Expressed
PRNP	0.318323	0.0635717	0.204	0.165	1	Co-Expressed
C16orf54	0.293458	0.0635274	0.355	0.305	1	Co-Expressed
RPA3	0.279003	0.0635061	0.298	0.246	1	Co-Expressed
GPATCH2L	0.103504	0.0632788	0.229	0.161	1	Co-Expressed
WDR1	0.733578	0.0628917	0.469	0.453	1	Co-Expressed
RPS27L	0.609161	0.0628223	0.563	0.53	1	Co-Expressed
ATP5PO	0.382621	0.0627735	0.457	0.428	1	Co-Expressed
RAB8B	0.975702	0.0625584	0.567	0.568	1	Co-Expressed
CEP350	0.249061	0.0625101	0.38	0.326	1	Co-Expressed
TPR	0.58918	0.0624342	0.531	0.492	1	Co-Expressed
SSU72	0.487117	0.0622495	0.469	0.432	1	Co-Expressed
RPS6KB2	0.123138	0.0621362	0.204	0.144	1	Co-Expressed
ARL2BP	0.4062	0.0617074	0.208	0.178	1	Co-Expressed
NLRC5	0.354962	0.0616494	0.229	0.195	1	Co-Expressed
FGD3	0.30687	0.0613526	0.253	0.203	1	Co-Expressed
SAMD9	0.53763	0.0612001	0.482	0.436	1	Co-Expressed
PBRM1	0.957704	0.0610771	0.257	0.267	1	Co-Expressed
TMC6	0.769358	0.06099	0.384	0.373	1	Co-Expressed
SMAD7	0.891281	0.06093	0.535	0.534	1	Co-Expressed
UBXN1	0.339346	0.0605571	0.641	0.551	1	Co-Expressed
STAT4	0.361514	0.0604623	0.453	0.407	1	Co-Expressed
UQCR10	0.2933	0.0603417	0.665	0.606	1	Co-Expressed
PRPF38B	0.391382	0.0602681	0.633	0.597	1	Co-Expressed
DAZAP2	0.57837	0.060185	0.449	0.424	1	Co-Expressed
FBXL5	0.273607	0.0599227	0.204	0.165	1	Co-Expressed
SNRPD2	0.460129	0.0598076	0.612	0.576	1	Co-Expressed
CDC123	0.331635	0.059732	0.245	0.199	1	Co-Expressed
KPNA4	0.411297	0.0596814	0.327	0.288	1	Co-Expressed
COX8A	0.401822	0.059457	0.706	0.653	1	Co-Expressed
MIB2	0.452872	0.0593876	0.241	0.216	1	Co-Expressed
CCND3	0.289281	0.0592222	0.682	0.657	1	Co-Expressed
CHMP2A	0.277876	0.0588963	0.469	0.403	1	Co-Expressed
GTF2H5	0.876245	0.0588321	0.261	0.258	1	Co-Expressed
ARRB1	0.432683	0.0588161	0.241	0.208	1	Co-Expressed
GANAB	0.273691	0.0587858	0.2	0.161	1	Co-Expressed
EPB41	0.159691	0.0586171	0.429	0.343	1	Co-Expressed
KLC1	0.236386	0.0585681	0.204	0.157	1	Co-Expressed
RTF2	0.181571	0.0584073	0.392	0.309	1	Co-Expressed
UCHL5	0.452667	0.0583832	0.282	0.246	1	Co-Expressed
ATP6V0D1	0.78195	0.05802	0.245	0.237	1	Co-Expressed
NECAP2	0.228815	0.0578044	0.229	0.178	1	Co-Expressed
HCP5	0.594724	0.0577883	0.216	0.191	1	Co-Expressed
SRSF6	0.42983	0.0577539	0.245	0.208	1	Co-Expressed
NDUFA13	0.374714	0.0575985	0.767	0.737	1	Co-Expressed
TMBIM6	0.436284	0.0575563	0.829	0.767	1	Co-Expressed
BNIP2	0.334133	0.0571045	0.31	0.267	1	Co-Expressed
CD99	0.985547	0.0570171	0.796	0.809	1	Co-Expressed
CDC42	0.416041	0.0569196	0.865	0.818	1	Co-Expressed
MNAT1	0.41491	0.0567159	0.2	0.169	1	Co-Expressed
ZKSCAN1	0.486246	0.0563796	0.224	0.195	1	Co-Expressed
IKZF3	0.640896	0.0563446	0.616	0.581	1	Co-Expressed
NAA38	0.257707	0.0563274	0.506	0.415	1	Co-Expressed
ZNHIT1	0.216432	0.0561367	0.461	0.369	1	Co-Expressed
RAB29	0.343853	0.0560743	0.445	0.403	1	Co-Expressed
RYBP	0.366686	0.0559693	0.2	0.165	1	Co-Expressed
GGNBP2	0.531179	0.0547565	0.416	0.381	1	Co-Expressed
PYCARD	0.500743	0.054598	0.392	0.36	1	Co-Expressed
GMCL1	0.112251	0.0545301	0.261	0.203	1	Co-Expressed
POLR2F	0.578521	0.0538958	0.322	0.288	1	Co-Expressed
RETREG3	0.234862	0.0538399	0.212	0.169	1	Co-Expressed
ANXA2	0.900655	0.0537995	0.518	0.496	1	Co-Expressed
HNRNPM	0.954803	0.0536953	0.612	0.631	1	Co-Expressed
SEC62	0.614379	0.0535607	0.584	0.564	1	Co-Expressed
BTG2	0.755267	0.0534458	0.727	0.703	1	Co-Expressed
CLIP1	0.432344	0.0534454	0.359	0.318	1	Co-Expressed
UBA2	0.586201	0.053362	0.314	0.288	1	Co-Expressed
CORO1A	0.506675	0.0532623	0.91	0.898	1	Co-Expressed
SF1	0.672275	0.0532567	0.657	0.623	1	Co-Expressed
BTF3L4	0.815633	0.0531517	0.204	0.191	1	Co-Expressed
EPS15	0.388732	0.0530553	0.269	0.233	1	Co-Expressed
ANXA11	0.481226	0.0529166	0.514	0.462	1	Co-Expressed
GTF2I	0.671794	0.0528112	0.453	0.428	1	Co-Expressed
PCMT1	0.26185	0.0527512	0.343	0.284	1	Co-Expressed
ALOX5AP	0.622913	0.0526278	0.473	0.47	1	Co-Expressed
CMC1	0.215024	0.0526043	0.6	0.534	1	Co-Expressed
COX16	0.276646	0.0525076	0.404	0.343	1	Co-Expressed
NDFIP1	0.354702	0.0523445	0.404	0.339	1	Co-Expressed
SRSF9	0.762303	0.0522323	0.657	0.61	1	Co-Expressed
MKNK2	0.502128	0.052183	0.249	0.216	1	Co-Expressed
PRRC2A	0.335903	0.0518805	0.208	0.174	1	Co-Expressed
EIF1	0.503925	0.0517948	1	0.996	1	Co-Expressed
VKORC1	0.361388	0.0517279	0.208	0.169	1	Co-Expressed
TRAPPC2L	0.26471	0.0516712	0.233	0.182	1	Co-Expressed
SNX5	0.43308	0.0513118	0.22	0.191	1	Co-Expressed
LINC01138	0.696727	0.0511883	0.22	0.203	1	Co-Expressed
KAT6A	0.868671	0.0511311	0.367	0.364	1	Co-Expressed
SNU13	0.64929	0.0509068	0.514	0.462	1	Co-Expressed
RBM23	0.518618	0.0507067	0.351	0.309	1	Co-Expressed
UBQLN1	0.210067	0.0506643	0.212	0.161	1	Co-Expressed
S1PR5	0.401845	0.0505592	0.473	0.432	1	Co-Expressed
TUBGCP2	0.281505	0.0505402	0.265	0.216	1	Co-Expressed
NKG7	0.293461	0.0503642	0.996	0.97	1	Co-Expressed
APRT	0.924307	0.0502456	0.641	0.648	1	Co-Expressed
COPA	0.577671	0.0502074	0.355	0.322	1	Co-Expressed
MDH1	0.32239	0.0501357	0.322	0.275	1	Co-Expressed
NDUFA7	0.470388	0.0500625	0.29	0.254	1	Co-Expressed
ENY2	0.626433	0.0498207	0.449	0.428	1	Co-Expressed
HSPA4	0.78217	0.0497879	0.208	0.199	1	Co-Expressed
GNA13	0.178427	0.0497782	0.257	0.199	1	Co-Expressed
TRIM22	0.220607	0.0495738	0.445	0.39	1	Co-Expressed
KPNB1	0.461586	0.0495613	0.424	0.39	1	Co-Expressed
SNF8	0.480655	0.0495213	0.331	0.288	1	Co-Expressed
YWHAB	0.675454	0.0494387	0.812	0.788	1	Co-Expressed
HIPK1	0.496278	0.0494095	0.367	0.331	1	Co-Expressed
PJA2	0.292257	0.0493243	0.473	0.419	1	Co-Expressed
SERINC1	0.0930425	0.0488364	0.371	0.275	1	Co-Expressed
AURKAIP1	0.770451	0.0483798	0.404	0.394	1	Co-Expressed
EPM2AIP1	0.368105	0.0482174	0.2	0.161	1	Co-Expressed
SS18L2	0.439788	0.0480336	0.269	0.229	1	Co-Expressed
ABI1	0.944391	0.0480258	0.294	0.314	1	Co-Expressed
IWS1	0.493197	0.0477664	0.224	0.195	1	Co-Expressed
CNOT6L	0.729438	0.0474479	0.588	0.576	1	Co-Expressed
AGTRAP	0.498269	0.0473586	0.331	0.288	1	Co-Expressed
BCL7C	0.805153	0.0472158	0.343	0.335	1	Co-Expressed
DCTN3	0.51207	0.047177	0.392	0.377	1	Co-Expressed
RBM6	0.931007	0.0468933	0.355	0.369	1	Co-Expressed
IDH2	0.408137	0.0467906	0.339	0.292	1	Co-Expressed
LSM6	0.477473	0.0467692	0.29	0.25	1	Co-Expressed
GLUD1	0.446241	0.0467035	0.237	0.208	1	Co-Expressed
ELK4	0.478225	0.0464106	0.216	0.195	1	Co-Expressed
TAOK3	0.209884	0.046349	0.592	0.483	1	Co-Expressed
MFSD10	0.689215	0.0461581	0.306	0.288	1	Co-Expressed
NDUFA10	0.29669	0.0460033	0.265	0.212	1	Co-Expressed
SUMO2	0.704808	0.0459592	0.829	0.801	1	Co-Expressed
MED10	0.39201	0.0454362	0.351	0.301	1	Co-Expressed
RBBP4	0.598588	0.0451783	0.392	0.373	1	Co-Expressed
TSPO	0.985843	0.0451133	0.535	0.504	1	Co-Expressed
DNAJB6	0.947185	0.0451086	0.539	0.547	1	Co-Expressed
SLC25A11	0.355814	0.0450806	0.237	0.199	1	Co-Expressed
MGAT1	0.347047	0.0450797	0.335	0.284	1	Co-Expressed
NFIL3	0.254282	0.0450785	0.404	0.318	1	Co-Expressed
EHD1	0.52244	0.0447528	0.31	0.288	1	Co-Expressed
CCT7	0.733577	0.044709	0.363	0.335	1	Co-Expressed
STAT6	0.390165	0.0446632	0.22	0.186	1	Co-Expressed
PRRC2C	0.685842	0.0446542	0.812	0.763	1	Co-Expressed
DIDO1	0.0956602	0.04462	0.253	0.178	1	Co-Expressed
SRP54	0.638583	0.0442661	0.273	0.25	1	Co-Expressed
PICALM	0.67557	0.0442462	0.212	0.191	1	Co-Expressed
CSGALNACT2	0.775018	0.044175	0.208	0.199	1	Co-Expressed
EPSTI1	0.897974	0.0438883	0.204	0.203	1	Co-Expressed
CSRNP1	0.380745	0.0437304	0.224	0.263	1	Co-Expressed
NCOA4	0.798894	0.0437236	0.216	0.208	1	Co-Expressed
MAP2K2	0.289562	0.0435024	0.547	0.483	1	Co-Expressed
SEPTIN6	0.309794	0.0433744	0.616	0.538	1	Co-Expressed
CCDC91	0.958383	0.0433327	0.224	0.233	1	Co-Expressed
PRKAA1	0.333183	0.042981	0.306	0.254	1	Co-Expressed
VDAC1	0.523998	0.0428587	0.38	0.326	1	Co-Expressed
COPB2	0.479004	0.0427146	0.261	0.22	1	Co-Expressed
RNF169	0.386144	0.0424517	0.208	0.169	1	Co-Expressed
IFI27L2	0.341483	0.0424503	0.347	0.301	1	Co-Expressed
ACAP1	0.223887	0.0421885	0.604	0.53	1	Co-Expressed
EIF4G3	0.713891	0.0419258	0.257	0.275	1	Co-Expressed
ARCN1	0.687108	0.0419125	0.257	0.233	1	Co-Expressed
PDS5A	0.803174	0.041835	0.224	0.22	1	Co-Expressed
AZIN1	0.412415	0.0415559	0.212	0.174	1	Co-Expressed
IRF3	0.3886	0.0413921	0.392	0.343	1	Co-Expressed
ERICH1	0.373769	0.041364	0.331	0.28	1	Co-Expressed
MACF1	0.871967	0.041344	0.641	0.669	1	Co-Expressed
KDM2A	0.663067	0.0412591	0.241	0.267	1	Co-Expressed
TADA3	0.457764	0.0412387	0.355	0.314	1	Co-Expressed
CEP57	0.192437	0.0409749	0.245	0.182	1	Co-Expressed
TMEM123	0.412136	0.0401865	0.318	0.275	1	Co-Expressed
PPM1G	0.924713	0.0400732	0.437	0.436	1	Co-Expressed
RNF145	0.466449	0.0400431	0.294	0.254	1	Co-Expressed
TRIP12	0.929717	0.0399739	0.282	0.28	1	Co-Expressed
CHMP5	0.559385	0.0399462	0.29	0.254	1	Co-Expressed
FKBP3	0.355344	0.0398201	0.233	0.195	1	Co-Expressed
IL18RAP	0.513364	0.0397529	0.208	0.182	1	Co-Expressed
GIMAP6	0.509113	0.0393591	0.229	0.203	1	Co-Expressed
ARF1	0.987029	0.038939	0.604	0.606	1	Co-Expressed
ARF6	0.215812	0.0388052	0.69	0.627	1	Co-Expressed
KLF3	0.633226	0.0387346	0.535	0.487	1	Co-Expressed
LSM12	0.306174	0.0386293	0.22	0.174	1	Co-Expressed
U2SURP	0.165852	0.0386206	0.514	0.419	1	Co-Expressed
PSMB10	0.559817	0.0385347	0.673	0.627	1	Co-Expressed
COX5A	0.329293	0.0385311	0.449	0.386	1	Co-Expressed
PIAS1	0.571827	0.0384973	0.253	0.229	1	Co-Expressed
RBM26	0.707588	0.0384457	0.298	0.28	1	Co-Expressed
CHMP1B	0.582428	0.0382561	0.363	0.339	1	Co-Expressed
SRI	0.757022	0.0381896	0.498	0.47	1	Co-Expressed
RGS14	0.645015	0.0381387	0.212	0.199	1	Co-Expressed
CNPY2	0.741028	0.0380898	0.376	0.352	1	Co-Expressed
SUZ12	0.703425	0.0379265	0.29	0.267	1	Co-Expressed
GRIPAP1	0.362071	0.0378456	0.216	0.182	1	Co-Expressed
TNFRSF14	0.955949	0.0377683	0.294	0.314	1	Co-Expressed
TXN	0.234177	0.0374669	0.469	0.369	1	Co-Expressed
ARHGAP45	0.860068	0.0371719	0.371	0.356	1	Co-Expressed
RNF115	0.926159	0.0370969	0.376	0.39	1	Co-Expressed
CAPZA1	0.916996	0.0369539	0.502	0.496	1	Co-Expressed
NDUFA12	0.736939	0.0368035	0.551	0.542	1	Co-Expressed
FNIP1	0.195504	0.0366023	0.245	0.186	1	Co-Expressed
SLC16A7	0.540525	0.0363116	0.216	0.199	1	Co-Expressed
CASP1	0.688149	0.0362054	0.249	0.229	1	Co-Expressed
PTPRA	0.594348	0.0356189	0.616	0.576	1	Co-Expressed
CCNDBP1	0.882954	0.0356118	0.359	0.352	1	Co-Expressed
TRPV2	0.799987	0.0355936	0.22	0.208	1	Co-Expressed
SEPTIN7	0.309353	0.0355255	0.894	0.911	1	Co-Expressed
SRSF5	0.990787	0.0354683	0.784	0.771	1	Co-Expressed
PA2G4	0.904155	0.0353027	0.547	0.555	1	Co-Expressed
HEXA	0.289393	0.0351522	0.265	0.216	1	Co-Expressed
RBL2	0.618951	0.0350866	0.429	0.386	1	Co-Expressed
SUPT6H	0.487203	0.0349304	0.22	0.191	1	Co-Expressed
PARP1	0.461556	0.0349283	0.376	0.331	1	Co-Expressed
CDC5L	0.673064	0.0348362	0.265	0.242	1	Co-Expressed
SLK	0.66289	0.0346935	0.363	0.352	1	Co-Expressed
CDS2	0.126299	0.0346238	0.204	0.14	1	Co-Expressed
UFC1	0.466199	0.0345189	0.518	0.462	1	Co-Expressed
CREBBP	0.457103	0.0343796	0.339	0.297	1	Co-Expressed
SMIM14	0.732061	0.0343118	0.216	0.203	1	Co-Expressed
AP2S1	0.473681	0.0342447	0.388	0.343	1	Co-Expressed
PUS7L	0.399503	0.0342259	0.216	0.178	1	Co-Expressed
LIMD2	0.533755	0.034142	0.776	0.75	1	Co-Expressed
ABRACL	0.384432	0.0338023	0.49	0.453	1	Co-Expressed
PIK3IP1	0.765359	0.0336538	0.31	0.343	1	Co-Expressed
MAP4K4	0.383451	0.0336405	0.2	0.165	1	Co-Expressed
CCDC69	0.951811	0.0336321	0.396	0.403	1	Co-Expressed
GATA3	0.873853	0.0335727	0.224	0.216	1	Co-Expressed
STARD3NL	0.373444	0.0335492	0.335	0.297	1	Co-Expressed
DGUOK	0.620654	0.0335084	0.339	0.314	1	Co-Expressed
HINT1	0.962334	0.0333388	0.792	0.737	1	Co-Expressed
HNRNPUL2	0.560648	0.0332494	0.257	0.229	1	Co-Expressed
ERH	0.271096	0.0331428	0.527	0.436	1	Co-Expressed
ELOB	0.349339	0.0329231	0.808	0.758	1	Co-Expressed
MTERF4	0.45978	0.0328355	0.208	0.178	1	Co-Expressed
TMEM14B	0.170598	0.0326738	0.331	0.263	1	Co-Expressed
PSMA3-AS1	0.978433	0.0326339	0.363	0.364	1	Co-Expressed
CREB1	0.409749	0.0326261	0.224	0.186	1	Co-Expressed
TNFAIP8	0.92702	0.0324529	0.473	0.458	1	Co-Expressed
TMEM179B	0.329875	0.0324515	0.29	0.237	1	Co-Expressed
PTP4A2	0.843899	0.0324462	0.665	0.631	1	Co-Expressed
UBA6	0.769313	0.032421	0.233	0.216	1	Co-Expressed
DDRGK1	0.556146	0.0324083	0.208	0.186	1	Co-Expressed
GADD45GIP1	0.745399	0.0323049	0.318	0.297	1	Co-Expressed
DUS1L	0.819414	0.0318044	0.261	0.254	1	Co-Expressed
EIF4A1	0.94519	0.031618	0.845	0.809	1	Co-Expressed
COX14	0.582696	0.0315226	0.327	0.297	1	Co-Expressed
DOCK11	0.615786	0.0314207	0.298	0.267	1	Co-Expressed
SMURF2	0.392056	0.0313942	0.241	0.203	1	Co-Expressed
NSMCE3	0.764122	0.0313856	0.282	0.267	1	Co-Expressed
DENR	0.51216	0.0312808	0.302	0.263	1	Co-Expressed
RBBP6	0.605942	0.0312429	0.29	0.275	1	Co-Expressed
CCZ1	0.844126	0.0312027	0.204	0.199	1	Co-Expressed
SEC11C	0.434184	0.0310511	0.404	0.356	1	Co-Expressed
SLC9A3R1	0.335835	0.0309161	0.514	0.441	1	Co-Expressed
SRA1	0.467414	0.0306882	0.229	0.195	1	Co-Expressed
MAPK1IP1L	0.524516	0.0304507	0.237	0.212	1	Co-Expressed
SRSF8	0.685689	0.0302234	0.188	0.212	1	Co-Expressed
PPP4R3A	0.252161	0.0298448	0.322	0.263	1	Co-Expressed
TSC22D4	0.684301	0.0298289	0.347	0.331	1	Co-Expressed
CRBN	0.612286	0.0295348	0.314	0.292	1	Co-Expressed
BAZ2B	0.460708	0.0293153	0.233	0.195	1	Co-Expressed
HMGN4	0.333597	0.0292427	0.306	0.254	1	Co-Expressed
LPXN	0.661998	0.0291456	0.212	0.203	1	Co-Expressed
RASGRP2	0.351008	0.0290557	0.355	0.309	1	Co-Expressed
SLC44A2	0.891636	0.0290378	0.282	0.28	1	Co-Expressed
SNRPA1	0.863891	0.0289257	0.204	0.216	1	Co-Expressed
USF2	0.978818	0.028912	0.302	0.309	1	Co-Expressed
SMIM27	0.634247	0.0287446	0.229	0.208	1	Co-Expressed
ARL6IP5	0.728787	0.0287128	0.698	0.657	1	Co-Expressed
ZNHIT3	0.719747	0.0286136	0.204	0.186	1	Co-Expressed
EMC3	0.530741	0.0282798	0.208	0.178	1	Co-Expressed
ISCU	0.867842	0.0281592	0.412	0.428	1	Co-Expressed
KHDRBS1	0.33692	0.0279552	0.469	0.398	1	Co-Expressed
SYNRG	0.586787	0.0279491	0.371	0.352	1	Co-Expressed
GET3	0.698867	0.0279487	0.208	0.191	1	Co-Expressed
LINC00342	0.327207	0.027869	0.331	0.284	1	Co-Expressed
OAZ1	0.952119	0.0278051	0.943	0.949	1	Co-Expressed
CDC26	0.600286	0.0277585	0.278	0.246	1	Co-Expressed
SCLT1	0.760804	0.0276186	0.245	0.233	1	Co-Expressed
ARIH2	0.869018	0.0275368	0.31	0.297	1	Co-Expressed
SFT2D2	0.76145	0.0275062	0.294	0.271	1	Co-Expressed
SENP7	0.93704	0.0272908	0.212	0.225	1	Co-Expressed
TTC37	0.758552	0.0272079	0.229	0.216	1	Co-Expressed
SNRNP70	0.830573	0.0271474	0.371	0.352	1	Co-Expressed
CALCOCO2	0.427507	0.0271144	0.253	0.22	1	Co-Expressed
BID	0.769838	0.0268514	0.208	0.195	1	Co-Expressed
MOB1A	0.777267	0.0267207	0.494	0.453	1	Co-Expressed
TKT	0.492999	0.0266334	0.302	0.267	1	Co-Expressed
CENPC	0.670855	0.0265142	0.343	0.326	1	Co-Expressed
CNDP2	0.694041	0.0261352	0.241	0.22	1	Co-Expressed
SERF2	0.591658	0.0259733	0.984	0.983	1	Co-Expressed
RAB5C	0.673332	0.0259294	0.327	0.297	1	Co-Expressed
FKBP1A	0.859211	0.0258321	0.261	0.242	1	Co-Expressed
HNRNPD	0.843972	0.0257777	0.645	0.64	1	Co-Expressed
DNAJB14	0.954818	0.0256438	0.388	0.377	1	Co-Expressed
THUMPD3-AS1	0.923253	0.0256007	0.355	0.335	1	Co-Expressed
FCGR3A	0.472753	0.0255814	0.841	0.78	1	Co-Expressed
CFAP97	0.868442	0.025296	0.298	0.292	1	Co-Expressed
SPSB3	0.607415	0.0252442	0.253	0.229	1	Co-Expressed
C1orf52	0.496713	0.0251868	0.212	0.182	1	Co-Expressed
CNPY3	0.562788	0.0249877	0.249	0.225	1	Co-Expressed
RBM39	0.609127	0.0247071	0.837	0.835	1	Co-Expressed
ATOX1	0.373574	0.0243525	0.294	0.237	1	Co-Expressed
DLG1	0.560325	0.0242424	0.216	0.191	1	Co-Expressed
PSMF1	0.535177	0.0241098	0.229	0.203	1	Co-Expressed
CDV3	0.431226	0.0240007	0.527	0.462	1	Co-Expressed
DNAJB11	0.859074	0.0238736	0.269	0.267	1	Co-Expressed
TAF15	0.637649	0.0238002	0.371	0.356	1	Co-Expressed
EFR3A	0.449443	0.0237545	0.208	0.178	1	Co-Expressed
MED4	0.738867	0.0233853	0.384	0.347	1	Co-Expressed
CDK17	0.558364	0.023255	0.257	0.233	1	Co-Expressed
CAMLG	0.915347	0.0231985	0.224	0.216	1	Co-Expressed
AAK1	0.728675	0.0229199	0.722	0.708	1	Co-Expressed
ZFC3H1	0.475338	0.0226833	0.265	0.233	1	Co-Expressed
CACYBP	0.779156	0.0226438	0.241	0.225	1	Co-Expressed
ARL6IP4	0.717544	0.0226223	0.563	0.559	1	Co-Expressed
POLE3	0.993118	0.0225054	0.216	0.22	1	Co-Expressed
KIAA2026	0.942012	0.0224508	0.31	0.292	1	Co-Expressed
PIK3CG	0.970518	0.0224333	0.22	0.225	1	Co-Expressed
TAX1BP1	0.580558	0.0223957	0.588	0.508	1	Co-Expressed
COX19	0.799993	0.0223943	0.204	0.195	1	Co-Expressed
TRAM1	0.613844	0.0223787	0.38	0.343	1	Co-Expressed
PCBP2	0.626695	0.0222672	0.62	0.551	1	Co-Expressed
LSM4	0.460432	0.0221407	0.314	0.267	1	Co-Expressed
RTF1	0.251916	0.0221359	0.441	0.364	1	Co-Expressed
SH3BGRL	0.563223	0.0220401	0.563	0.496	1	Co-Expressed
SEC11A	0.955506	0.0219629	0.502	0.496	1	Co-Expressed
PARP4	0.62485	0.0219468	0.278	0.254	1	Co-Expressed
SNRPD3	0.832676	0.0219417	0.322	0.309	1	Co-Expressed
SSR1	0.335661	0.0219292	0.31	0.254	1	Co-Expressed
PSME2	0.855053	0.0218487	0.657	0.648	1	Co-Expressed
GSAP	0.941448	0.0218486	0.314	0.322	1	Co-Expressed
NR3C1	0.611814	0.0218404	0.465	0.415	1	Co-Expressed
MEAF6	0.692261	0.021532	0.388	0.347	1	Co-Expressed
PLEKHA2	0.245664	0.0214778	0.294	0.233	1	Co-Expressed
ELAVL1	0.804409	0.0213668	0.208	0.195	1	Co-Expressed
UHMK1	0.846933	0.0213264	0.343	0.343	1	Co-Expressed
HMGN1	0.941953	0.0211646	0.702	0.703	1	Co-Expressed
IMMT	0.53336	0.021033	0.204	0.178	1	Co-Expressed
CNOT1	0.967172	0.0209102	0.261	0.263	1	Co-Expressed
RBM3	0.79041	0.0208721	0.633	0.648	1	Co-Expressed
BAZ2A	0.965915	0.0205194	0.29	0.301	1	Co-Expressed
UBR2	0.861406	0.0204954	0.245	0.233	1	Co-Expressed
BIRC3	0.304563	0.0204527	0.229	0.191	1	Co-Expressed
ARHGAP18	0.64652	0.0204221	0.224	0.199	1	Co-Expressed
SNRPE	0.436643	0.0201852	0.388	0.339	1	Co-Expressed
GNG5	0.82619	0.0201333	0.563	0.555	1	Co-Expressed
ZFR	0.855209	0.0200178	0.208	0.22	1	Co-Expressed
GNL3L	0.814574	0.0199387	0.208	0.203	1	Co-Expressed
CREBZF	0.564859	0.0197423	0.343	0.309	1	Co-Expressed
ANP32A	0.857862	0.0196585	0.453	0.436	1	Co-Expressed
USP33	0.942954	0.0196519	0.273	0.271	1	Co-Expressed
CTR9	0.455898	0.0195383	0.294	0.246	1	Co-Expressed
CRIP1	0.994486	0.0192706	0.8	0.839	1	Co-Expressed
HECTD1	0.425125	0.0191981	0.322	0.275	1	Co-Expressed
PSMD8	0.772462	0.0191676	0.547	0.517	1	Co-Expressed
VPS35	0.666766	0.0190883	0.257	0.233	1	Co-Expressed
KIAA2013	0.918571	0.0188863	0.208	0.208	1	Co-Expressed
PAFAH1B1	0.804416	0.0188815	0.38	0.39	1	Co-Expressed
TBX21	0.758007	0.0188548	0.408	0.39	1	Co-Expressed
WTAP	0.66086	0.0186724	0.347	0.318	1	Co-Expressed
NOP56	0.331369	0.0185635	0.294	0.246	1	Co-Expressed
CLTC	0.378894	0.0185249	0.298	0.263	1	Co-Expressed
PTPRE	0.496011	0.0184625	0.51	0.47	1	Co-Expressed
RAD23A	0.315707	0.0184252	0.355	0.292	1	Co-Expressed
PCID2	0.910531	0.01815	0.2	0.208	1	Co-Expressed
ERCC1	0.493666	0.0180071	0.2	0.169	1	Co-Expressed
MPHOSPH8	0.692441	0.0179883	0.543	0.487	1	Co-Expressed
SLAMF7	0.770757	0.0179465	0.359	0.352	1	Co-Expressed
FAM192A	0.354359	0.0178858	0.208	0.169	1	Co-Expressed
BUB3	0.405253	0.0178852	0.42	0.364	1	Co-Expressed
VPS29	0.51341	0.0178692	0.31	0.275	1	Co-Expressed
SNX3	0.61102	0.0178319	0.478	0.436	1	Co-Expressed
RTN4	0.940465	0.0165583	0.527	0.521	1	Co-Expressed
LCOR	0.972512	0.016342	0.282	0.275	1	Co-Expressed
MAP2K3	0.631107	0.0162564	0.22	0.199	1	Co-Expressed
RHEB	0.456437	0.0161102	0.245	0.208	1	Co-Expressed
FIBP	0.735472	0.0157371	0.273	0.263	1	Co-Expressed
HMOX2	0.998514	0.0153399	0.388	0.398	1	Co-Expressed
PLEKHJ1	0.730156	0.0153169	0.224	0.208	1	Co-Expressed
TTC1	0.644994	0.0149993	0.29	0.254	1	Co-Expressed
RNPS1	0.654988	0.0148623	0.429	0.398	1	Co-Expressed
SURF4	0.477648	0.014811	0.224	0.191	1	Co-Expressed
BTN3A1	0.644659	0.0147264	0.273	0.25	1	Co-Expressed
NDUFC2	0.561086	0.0146114	0.58	0.538	1	Co-Expressed
MRPL52	0.991274	0.0145244	0.298	0.301	1	Co-Expressed
ADCY7	0.638414	0.0144626	0.269	0.242	1	Co-Expressed
DEK	0.903942	0.0143793	0.682	0.653	1	Co-Expressed
LGALS1	0.807223	0.0143669	0.518	0.534	1	Co-Expressed
SRSF11	0.437511	0.0143378	0.498	0.462	1	Co-Expressed
GLRX3	0.665575	0.0142666	0.233	0.212	1	Co-Expressed
PPP1R7	0.641553	0.0142595	0.355	0.331	1	Co-Expressed
TBC1D5	0.202105	0.0141936	0.204	0.153	1	Co-Expressed
SLC2A4RG	0.354801	0.0139991	0.229	0.191	1	Co-Expressed
HCG18	0.662282	0.01388	0.327	0.297	1	Co-Expressed
ZNF106	0.588317	0.0138779	0.269	0.237	1	Co-Expressed
FAM120AOS	0.920572	0.013682	0.2	0.203	1	Co-Expressed
XRN2	0.914573	0.013497	0.331	0.326	1	Co-Expressed
PSMC3	0.825444	0.0133417	0.335	0.314	1	Co-Expressed
TBRG1	0.529176	0.0133062	0.2	0.169	1	Co-Expressed
TOB1	0.471741	0.0131497	0.208	0.233	1	Co-Expressed
ARHGDIA	0.722864	0.0130872	0.506	0.47	1	Co-Expressed
FKBP5	0.981452	0.0127405	0.241	0.237	1	Co-Expressed
TNFRSF18	0.268808	0.0127286	0.208	0.165	1	Co-Expressed
ZRANB2	0.803363	0.0126942	0.51	0.47	1	Co-Expressed
RALBP1	0.704748	0.0124797	0.343	0.356	1	Co-Expressed
TPI1	0.59072	0.0124218	0.592	0.614	1	Co-Expressed
SLCO3A1	0.711573	0.0122461	0.196	0.212	1	Co-Expressed
ZNF148	0.822254	0.011914	0.376	0.36	1	Co-Expressed
EIF4E2	0.242812	0.0118257	0.29	0.229	1	Co-Expressed
EID1	0.805638	0.011544	0.592	0.542	1	Co-Expressed
OCIAD2	0.421053	0.0113166	0.278	0.233	1	Co-Expressed
PRKDC	0.999409	0.0110054	0.4	0.403	1	Co-Expressed
PBDC1	0.967772	0.0109963	0.216	0.22	1	Co-Expressed
SMIM10L1	0.461672	0.0109915	0.224	0.186	1	Co-Expressed
SASH3	0.682553	0.0109616	0.343	0.322	1	Co-Expressed
UBE2V2	0.394866	0.0107568	0.257	0.212	1	Co-Expressed
TMED7	0.463077	0.0107433	0.208	0.174	1	Co-Expressed
PSAP	0.907366	0.0105634	0.429	0.419	1	Co-Expressed
TMEM9B	0.466859	0.0104417	0.278	0.242	1	Co-Expressed
TSEN54	0.817911	0.0103699	0.298	0.284	1	Co-Expressed
STN1	0.562777	0.0101439	0.208	0.182	1	Co-Expressed
SUGT1	0.785937	0.00971315	0.249	0.246	1	Co-Expressed
MRPL43	0.599904	0.0096031	0.204	0.182	1	Co-Expressed
CCDC28B	0.379443	0.00959948	0.245	0.203	1	Co-Expressed
SMIM19	0.976373	0.00944356	0.216	0.216	1	Co-Expressed
ST3GAL5	0.697273	0.00935169	0.286	0.271	1	Co-Expressed
MRPS36	0.672886	0.00934004	0.229	0.208	1	Co-Expressed
PABPN1	0.828384	0.00931007	0.388	0.364	1	Co-Expressed
POLR2A	0.601015	0.00898641	0.31	0.284	1	Co-Expressed
RNASEK	0.243292	0.00870182	0.837	0.771	1	Co-Expressed
GSTO1	0.974352	0.00819786	0.298	0.292	1	Co-Expressed
PFDN2	0.877765	0.00802175	0.351	0.347	1	Co-Expressed
PURA	0.834109	0.00799048	0.322	0.335	1	Co-Expressed
TMEM258	0.878069	0.00794754	0.6	0.576	1	Co-Expressed
NDUFAF8	0.749842	0.00773255	0.286	0.275	1	Co-Expressed
FAM107B	0.8823	0.00716593	0.641	0.648	1	Co-Expressed
ATP5MD	0.717284	0.0069936	0.706	0.648	1	Co-Expressed
GOLGA4	0.328776	0.00674896	0.62	0.525	1	Co-Expressed
TSPYL1	0.708623	0.00672012	0.216	0.237	1	Co-Expressed
TMEM263	0.422743	0.00640794	0.208	0.174	1	Co-Expressed
RBM5	0.532456	0.00616385	0.306	0.326	1	Co-Expressed
ACAA2	0.896176	0.00588798	0.273	0.267	1	Co-Expressed
UNC50	0.585791	0.00550728	0.2	0.178	1	Co-Expressed
NDUFB6	0.667434	0.00506884	0.265	0.242	1	Co-Expressed
FNTA	0.960379	0.00501306	0.224	0.229	1	Co-Expressed
PPM1B	0.920507	0.00488944	0.282	0.28	1	Co-Expressed
RNF181	0.832484	0.00455793	0.331	0.314	1	Co-Expressed
SRSF1	0.790129	0.0044501	0.294	0.275	1	Co-Expressed
SPCS1	0.787609	0.00435082	0.58	0.597	1	Co-Expressed
CD3E	0.83345	0.00434492	0.396	0.381	1	Co-Expressed
RAB10	0.391557	0.00417411	0.241	0.203	1	Co-Expressed
SLAMF6	0.911231	0.00398374	0.212	0.203	1	Co-Expressed
RABAC1	0.61619	0.00389488	0.555	0.492	1	Co-Expressed
ESYT2	0.621994	0.00364987	0.318	0.284	1	Co-Expressed
ZNF22	0.742303	0.00346802	0.212	0.199	1	Co-Expressed
EMC6	0.689706	0.00343984	0.224	0.203	1	Co-Expressed
OGFR	0.798788	0.0034286	0.245	0.237	1	Co-Expressed
NHP2	0.787275	0.00329011	0.298	0.271	1	Co-Expressed
SOCS1	0.331855	0.00308496	0.453	0.403	1	Co-Expressed
RECQL	0.652948	0.00303917	0.335	0.305	1	Co-Expressed
MGMT	0.913766	0.00286279	0.253	0.242	1	Co-Expressed
TLK1	0.582671	0.00285087	0.212	0.186	1	Co-Expressed
LUC7L3	0.740716	0.00263736	0.563	0.508	1	Co-Expressed
PPP2R5E	0.982586	0.0024549	0.257	0.254	1	Co-Expressed
PUM2	0.441494	0.00240344	0.176	0.212	1	Co-Expressed
PTBP3	0.88799	0.00238778	0.384	0.364	1	Co-Expressed
WDR82	0.954887	0.00194754	0.38	0.39	1	Co-Expressed
SMARCC2	0.521895	0.00190453	0.318	0.292	1	Co-Expressed
MRPL47	0.70297	0.00150472	0.22	0.233	1	Co-Expressed
SEC22B	0.510516	0.00148818	0.237	0.208	1	Co-Expressed
NUMA1	0.955926	0.00136568	0.318	0.301	1	Co-Expressed
IER3IP1	0.828263	0.000930544	0.278	0.263	1	Co-Expressed
PHF1	0.484589	0.000786462	0.249	0.22	1	Co-Expressed
USP8	0.577099	0.000784653	0.278	0.25	1	Co-Expressed
FGD5-AS1	0.959048	0.000773888	0.208	0.208	1	Co-Expressed
ZNF428	0.541265	0.000765672	0.359	0.309	1	Co-Expressed
PHIP	0.649595	0.000642937	0.306	0.288	1	Co-Expressed
GAB3	0.819797	0.000556392	0.249	0.233	1	Co-Expressed
STRN	0.82261	0.000548201	0.2	0.191	1	Co-Expressed
NAA10	0.631542	0.000243354	0.286	0.258	1	Co-Expressed
GOLGB1	0.859684	0.000239984	0.424	0.419	1	Co-Expressed
PIK3R1	0.719519	0.000146053	0.661	0.661	1	Co-Expressed
TAF12	0.664907	-9.82e-05	0.204	0.182	1	Co-Expressed
PHF20L1	0.701636	-0.000233055	0.339	0.318	1	Co-Expressed
NUCB2	0.396628	-0.000633791	0.478	0.415	1	Co-Expressed
SPG7	0.912466	-0.000822706	0.245	0.246	1	Co-Expressed
TOP2B	0.877817	-0.000935287	0.416	0.436	1	Co-Expressed
MEA1	0.470202	-0.00119462	0.212	0.182	1	Co-Expressed
GPX4	0.708051	-0.00130855	0.539	0.47	1	Co-Expressed
SNHG32	0.787293	-0.00135246	0.22	0.208	1	Co-Expressed
CDK12	0.856859	-0.00147177	0.294	0.284	1	Co-Expressed
CCNL1	0.601666	-0.00171438	0.535	0.551	1	Co-Expressed
BDP1	0.911863	-0.00190574	0.392	0.373	1	Co-Expressed
NDUFV1	0.947189	-0.00207783	0.229	0.225	1	Co-Expressed
FOXP1	0.528123	-0.00212068	0.498	0.458	1	Co-Expressed
UBE2D3	0.915547	-0.00236518	0.645	0.648	1	Co-Expressed
PHF14	0.706328	-0.0026079	0.229	0.216	1	Co-Expressed
CTNNBL1	0.90522	-0.00268201	0.273	0.263	1	Co-Expressed
PPDPF	0.572371	-0.00269867	0.673	0.636	1	Co-Expressed
NDUFB8	0.679812	-0.00271753	0.592	0.559	1	Co-Expressed
PRELID1	0.923005	-0.00271942	0.69	0.64	1	Co-Expressed
FNDC3B	0.926121	-0.00289574	0.22	0.22	1	Co-Expressed
DCP2	0.592859	-0.00308771	0.249	0.225	1	Co-Expressed
PUM1	0.412452	-0.00309035	0.298	0.254	1	Co-Expressed
CD81	0.797405	-0.00319039	0.788	0.801	1	Co-Expressed
REL	0.877124	-0.00342649	0.604	0.564	1	Co-Expressed
CD247	0.897087	-0.00355734	0.914	0.877	1	Co-Expressed
TRAPPC6A	0.734818	-0.00372851	0.294	0.267	1	Co-Expressed
RAD23B	0.872714	-0.00376583	0.216	0.208	1	Co-Expressed
FBXO7	0.934899	-0.00421133	0.241	0.229	1	Co-Expressed
SREK1IP1	0.96846	-0.00427661	0.245	0.246	1	Co-Expressed
ILKAP	0.989567	-0.00432601	0.245	0.242	1	Co-Expressed
GOPC	0.67405	-0.00435076	0.241	0.254	1	Co-Expressed
MBD5	0.819207	-0.00461846	0.204	0.216	1	Co-Expressed
PSMD2	0.821587	-0.00471583	0.273	0.254	1	Co-Expressed
HIKESHI	0.793226	-0.0047682	0.22	0.203	1	Co-Expressed
MYBL1	0.69935	-0.00500177	0.604	0.564	1	Co-Expressed
OCIAD1	0.681108	-0.00516045	0.392	0.411	1	Co-Expressed
PSMA4	0.908176	-0.00531388	0.441	0.415	1	Co-Expressed
ATP6V1E1	0.850061	-0.00541864	0.253	0.263	1	Co-Expressed
SLC25A45	0.269852	-0.0056156	0.159	0.203	1	Co-Expressed
VPS51	0.679858	-0.00568918	0.233	0.203	1	Co-Expressed
DCXR	0.703997	-0.00571269	0.265	0.271	1	Co-Expressed
CCNL2	0.881052	-0.00587073	0.229	0.216	1	Co-Expressed
MAX	0.963846	-0.00610268	0.237	0.237	1	Co-Expressed
TBL1XR1	0.834131	-0.00654744	0.286	0.28	1	Co-Expressed
JMJD1C	0.919529	-0.00669055	0.318	0.322	1	Co-Expressed
LBR	0.580418	-0.00670421	0.478	0.508	1	Co-Expressed
MARK3	0.898138	-0.00693879	0.229	0.233	1	Co-Expressed
LUC7L2	0.913931	-0.00697311	0.29	0.284	1	Co-Expressed
SELENOF	0.872808	-0.00703101	0.392	0.369	1	Co-Expressed
GLS	0.447824	-0.00714125	0.49	0.445	1	Co-Expressed
CAPZA2	0.939944	-0.00726089	0.282	0.271	1	Co-Expressed
MRFAP1	0.56114	-0.00798657	0.453	0.381	1	Co-Expressed
FAM172A	0.767267	-0.00830457	0.249	0.237	1	Co-Expressed
KDM5A	0.901115	-0.0083206	0.469	0.466	1	Co-Expressed
WASF2	0.861674	-0.00852465	0.51	0.492	1	Co-Expressed
PSMB3	0.951506	-0.00862461	0.506	0.483	1	Co-Expressed
GPRIN3	0.844435	-0.00863483	0.298	0.288	1	Co-Expressed
SDF2	0.63206	-0.00883455	0.224	0.203	1	Co-Expressed
PPIA	0.986646	-0.00883765	0.918	0.919	1	Co-Expressed
MYL12B	0.86113	-0.00891508	0.935	0.886	1	Co-Expressed
VCL	0.907249	-0.00892778	0.233	0.233	1	Co-Expressed
SOD1	0.955363	-0.00905788	0.608	0.589	1	Co-Expressed
TMPO	0.461635	-0.0090878	0.343	0.301	1	Co-Expressed
NUB1	0.350789	-0.00914192	0.449	0.386	1	Co-Expressed
LRRFIP1	0.911217	-0.00915606	0.755	0.733	1	Co-Expressed
EAPP	0.955	-0.00918936	0.261	0.263	1	Co-Expressed
GTF3C1	0.92873	-0.00942929	0.286	0.275	1	Co-Expressed
FCMR	0.26623	-0.00944883	0.339	0.386	1	Co-Expressed
H2AFY	0.915853	-0.00967461	0.298	0.288	1	Co-Expressed
UBB	0.860645	-0.00977928	0.931	0.941	1	Co-Expressed
COPZ1	0.879537	-0.00979111	0.294	0.267	1	Co-Expressed
NDUFA2	0.990174	-0.00985075	0.51	0.475	1	Co-Expressed
LAPTM4A	0.95855	-0.0099769	0.335	0.318	1	Co-Expressed
LSM3	0.788477	-0.0100294	0.449	0.424	1	Co-Expressed
NDUFA1	0.986459	-0.010031	0.706	0.686	1	Co-Expressed
TUG1	0.987499	-0.0101494	0.212	0.208	1	Co-Expressed
TPP2	0.792102	-0.0102516	0.273	0.254	1	Co-Expressed
TGOLN2	0.752857	-0.0102865	0.531	0.508	1	Co-Expressed
GLRX5	0.705456	-0.0103466	0.302	0.275	1	Co-Expressed
HSD17B11	0.885215	-0.010473	0.22	0.216	1	Co-Expressed
VPS26A	0.39847	-0.0105702	0.294	0.331	1	Co-Expressed
CCDC66	0.825735	-0.0105921	0.224	0.212	1	Co-Expressed
PRDM2	0.568056	-0.0108626	0.388	0.352	1	Co-Expressed
DDOST	0.666631	-0.011102	0.347	0.326	1	Co-Expressed
ZDHHC12	0.71816	-0.0113272	0.2	0.182	1	Co-Expressed
EIF1B	0.749751	-0.0114721	0.392	0.386	1	Co-Expressed
BIRC2	0.985491	-0.0116159	0.306	0.297	1	Co-Expressed
DHRS3	0.959418	-0.0119021	0.245	0.233	1	Co-Expressed
CUL3	0.975135	-0.0120321	0.327	0.322	1	Co-Expressed
HNRNPH2	0.925104	-0.0121133	0.212	0.208	1	Co-Expressed
SF3B5	0.736746	-0.0124058	0.416	0.419	1	Co-Expressed
GCLM	0.458711	-0.0124316	0.249	0.212	1	Co-Expressed
COMT	0.760284	-0.0126792	0.29	0.263	1	Co-Expressed
SEPTIN1	0.962308	-0.0127148	0.31	0.309	1	Co-Expressed
DYNC1I2	0.853211	-0.0127416	0.31	0.309	1	Co-Expressed
ITGB2	0.810776	-0.012944	0.89	0.856	1	Co-Expressed
TAF7	0.856625	-0.0129776	0.49	0.492	1	Co-Expressed
PNKD	0.427361	-0.0130677	0.229	0.195	1	Co-Expressed
PGLS	0.900995	-0.0131116	0.318	0.309	1	Co-Expressed
ATP1A1	0.846686	-0.0131261	0.339	0.331	1	Co-Expressed
SNX17	0.926221	-0.0133801	0.261	0.254	1	Co-Expressed
2021-03-06	0.950456	-0.0137623	0.249	0.242	1	Co-Expressed
KIAA1109	0.972253	-0.0138221	0.278	0.284	1	Co-Expressed
FAM50A	0.785307	-0.0139145	0.233	0.242	1	Co-Expressed
TNKS2	0.816555	-0.0140683	0.224	0.212	1	Co-Expressed
PPP1R15A	0.761541	-0.014573	0.4	0.369	1	Co-Expressed
SRP19	0.826907	-0.0145851	0.343	0.335	1	Co-Expressed
CLEC2D	0.767631	-0.0146396	0.453	0.432	1	Co-Expressed
NOSIP	0.825162	-0.0147809	0.253	0.242	1	Co-Expressed
CARHSP1	0.918342	-0.0148767	0.269	0.263	1	Co-Expressed
HCLS1	0.786744	-0.0149031	0.535	0.542	1	Co-Expressed
CYP51A1	0.645464	-0.014946	0.229	0.242	1	Co-Expressed
PARP8	0.991045	-0.0150439	0.445	0.428	1	Co-Expressed
EPRS	0.817738	-0.015121	0.327	0.343	1	Co-Expressed
MAZ	0.775175	-0.0152423	0.376	0.386	1	Co-Expressed
MSL2	0.63037	-0.0153295	0.229	0.208	1	Co-Expressed
CHCHD5	0.989079	-0.0153699	0.2	0.195	1	Co-Expressed
UBE2R2	0.610055	-0.0155136	0.237	0.263	1	Co-Expressed
RBPJ	0.983581	-0.0156395	0.216	0.212	1	Co-Expressed
EIF2A	0.78233	-0.0156487	0.233	0.212	1	Co-Expressed
BRWD1	0.561802	-0.015864	0.224	0.195	1	Co-Expressed
NRBP1	0.938892	-0.0159969	0.31	0.305	1	Co-Expressed
GNLY	0.799814	-0.0166575	0.906	0.826	1	Co-Expressed
VDAC3	0.961419	-0.0167315	0.294	0.284	1	Co-Expressed
SNRPN	0.538641	-0.0168721	0.318	0.288	1	Co-Expressed
RALGAPA1	0.767358	-0.0169097	0.233	0.22	1	Co-Expressed
RAPGEF1	0.805141	-0.0169347	0.237	0.25	1	Co-Expressed
NFKB1	0.848158	-0.0174528	0.2	0.203	1	Co-Expressed
GPCPD1	0.995274	-0.017541	0.261	0.267	1	Co-Expressed
NCAM1	0.77512	-0.0178673	0.273	0.263	1	Co-Expressed
AGTPBP1	0.85073	-0.0180047	0.257	0.258	1	Co-Expressed
RBX1	0.949945	-0.0180395	0.535	0.521	1	Co-Expressed
GPS2	0.990534	-0.0182701	0.363	0.352	1	Co-Expressed
VAPA	0.71844	-0.0183024	0.437	0.441	1	Co-Expressed
RAN	0.576053	-0.0185215	0.576	0.517	1	Co-Expressed
CNOT4	0.895304	-0.01858	0.237	0.242	1	Co-Expressed
PGP	0.828268	-0.0187031	0.233	0.216	1	Co-Expressed
SBDS	0.832962	-0.018942	0.339	0.335	1	Co-Expressed
EBLN3P	0.538659	-0.0190056	0.212	0.237	1	Co-Expressed
MBNL1	0.744393	-0.0194271	0.784	0.716	1	Co-Expressed
GFOD1	0.828171	-0.0197141	0.355	0.335	1	Co-Expressed
CMTM6	0.928434	-0.0198084	0.351	0.347	1	Co-Expressed
VAMP8	0.847327	-0.0199813	0.661	0.619	1	Co-Expressed
COX6B1	0.625266	-0.0200882	0.788	0.712	1	Co-Expressed
SAP18	0.733357	-0.0202202	0.661	0.61	1	Co-Expressed
BRI3	0.635524	-0.0206862	0.253	0.22	1	Co-Expressed
ARID1A	0.619642	-0.0209258	0.335	0.369	1	Co-Expressed
RBM25	0.973429	-0.0209695	0.641	0.627	1	Co-Expressed
NFKBID	0.799993	-0.0211047	0.208	0.191	1	Co-Expressed
ACTR10	0.840264	-0.0215744	0.204	0.208	1	Co-Expressed
UBE2G2	0.876115	-0.0216868	0.212	0.203	1	Co-Expressed
NEMF	0.952845	-0.0218545	0.306	0.305	1	Co-Expressed
SAFB	0.856901	-0.022226	0.269	0.254	1	Co-Expressed
ARF4	0.924081	-0.0222503	0.253	0.242	1	Co-Expressed
EOMES	0.614389	-0.0224452	0.29	0.297	1	Co-Expressed
GIMAP2	0.330192	-0.0225102	0.18	0.225	1	Co-Expressed
SMAD2	0.544979	-0.0226607	0.241	0.203	1	Co-Expressed
RAP1A	0.717547	-0.0228855	0.461	0.432	1	Co-Expressed
RPL36AL	0.930706	-0.0230016	0.931	0.941	1	Co-Expressed
SCP2	0.914451	-0.0230371	0.522	0.504	1	Co-Expressed
SMAP1	0.931209	-0.0230819	0.282	0.284	1	Co-Expressed
EIF3F	0.684492	-0.0232585	0.669	0.691	1	Co-Expressed
SH3BP1	0.656377	-0.0232624	0.249	0.225	1	Co-Expressed
TCP1	0.872556	-0.0233328	0.257	0.263	1	Co-Expressed
FTL	0.65853	-0.0234445	0.992	0.975	1	Co-Expressed
PPP2R3C	0.64008	-0.0234515	0.229	0.208	1	Co-Expressed
CHD8	0.938911	-0.0237139	0.237	0.229	1	Co-Expressed
MAPRE2	0.906663	-0.0240775	0.367	0.377	1	Co-Expressed
PLAAT4	0.677754	-0.0241264	0.808	0.839	1	Co-Expressed
POLR3GL	0.812724	-0.0243295	0.408	0.39	1	Co-Expressed
ZFP91	0.777589	-0.0245867	0.265	0.28	1	Co-Expressed
MYL6	0.597559	-0.0247018	0.971	0.958	1	Co-Expressed
EIF4B	0.897457	-0.0249084	0.535	0.513	1	Co-Expressed
ITSN2	0.884945	-0.0253115	0.331	0.331	1	Co-Expressed
ATXN10	0.98968	-0.0253544	0.233	0.225	1	Co-Expressed
BCAP31	0.837875	-0.0254157	0.424	0.39	1	Co-Expressed
TMBIM4	0.48686	-0.0254545	0.62	0.555	1	Co-Expressed
TIMM8B	0.732764	-0.0255656	0.31	0.28	1	Co-Expressed
RPSA	0.882366	-0.0257777	0.984	0.987	1	Co-Expressed
ATP5MF	0.757807	-0.0258412	0.608	0.572	1	Co-Expressed
CDK13	0.837673	-0.0259724	0.453	0.466	1	Co-Expressed
SOS2	0.431619	-0.0259881	0.22	0.254	1	Co-Expressed
TAPBP	0.909505	-0.0260904	0.678	0.657	1	Co-Expressed
OTUB1	0.825223	-0.026512	0.257	0.263	1	Co-Expressed
UBAC2	0.983124	-0.0266321	0.2	0.199	1	Co-Expressed
METRN	0.976098	-0.0266689	0.204	0.199	1	Co-Expressed
DEF6	0.531485	-0.0269773	0.269	0.297	1	Co-Expressed
CDC42SE2	0.708718	-0.0270526	0.58	0.576	1	Co-Expressed
PSD4	0.452522	-0.0274382	0.257	0.216	1	Co-Expressed
PPP2CA	0.633441	-0.0279304	0.245	0.263	1	Co-Expressed
RAB18	0.798751	-0.0281492	0.2	0.212	1	Co-Expressed
CST3	0.454127	-0.0281496	0.192	0.212	1	Co-Expressed
NEDD8	0.661561	-0.028203	0.661	0.597	1	Co-Expressed
UQCR11	0.693982	-0.0285834	0.747	0.775	1	Co-Expressed
PPP2R5A	0.526323	-0.0286706	0.318	0.347	1	Co-Expressed
IDH3G	0.906851	-0.0286723	0.257	0.263	1	Co-Expressed
PITPNC1	0.873689	-0.0286866	0.331	0.339	1	Co-Expressed
ITK	0.672998	-0.0293243	0.306	0.331	1	Co-Expressed
TMEM134	0.578777	-0.0294182	0.249	0.212	1	Co-Expressed
PLAC8	0.920464	-0.0296852	0.812	0.775	1	Co-Expressed
OIP5-AS1	0.868133	-0.0297525	0.29	0.28	1	Co-Expressed
CCAR1	0.434372	-0.029804	0.237	0.199	1	Co-Expressed
SHPRH	0.849783	-0.0298785	0.208	0.212	1	Co-Expressed
VSIR	0.985526	-0.0298869	0.265	0.267	1	Co-Expressed
RRP1B	0.624892	-0.0299271	0.249	0.225	1	Co-Expressed
RNF168	0.989384	-0.0301691	0.306	0.301	1	Co-Expressed
RPF1	0.987573	-0.0302579	0.2	0.195	1	Co-Expressed
ATG12	0.730925	-0.0305439	0.31	0.288	1	Co-Expressed
MPC2	0.712065	-0.0305772	0.286	0.258	1	Co-Expressed
ABI3	0.931551	-0.0306071	0.4	0.39	1	Co-Expressed
TRMT112	0.996967	-0.0307546	0.551	0.525	1	Co-Expressed
CHD9	0.935171	-0.0307777	0.318	0.309	1	Co-Expressed
TMEM35B	0.823777	-0.0308133	0.327	0.339	1	Co-Expressed
APPL1	0.941143	-0.0308574	0.269	0.263	1	Co-Expressed
CNTRL	0.692719	-0.0311135	0.224	0.246	1	Co-Expressed
PFDN1	0.710793	-0.031172	0.229	0.237	1	Co-Expressed
IAH1	0.667403	-0.0313571	0.249	0.267	1	Co-Expressed
RPN1	0.895212	-0.0314728	0.22	0.208	1	Co-Expressed
AFF4	0.906295	-0.0316257	0.282	0.284	1	Co-Expressed
HM13	0.727619	-0.0319502	0.196	0.208	1	Co-Expressed
DHRS7	0.97999	-0.0320422	0.686	0.644	1	Co-Expressed
PTBP1	0.97459	-0.0326114	0.306	0.301	1	Co-Expressed
MAPKAPK2	0.597738	-0.0326939	0.224	0.25	1	Co-Expressed
ARHGAP15	0.92266	-0.0327207	0.278	0.267	1	Co-Expressed
DDX46	0.891524	-0.0329377	0.518	0.508	1	Co-Expressed
TM9SF3	0.814016	-0.0330823	0.384	0.369	1	Co-Expressed
MAT2A	0.587624	-0.0331592	0.22	0.242	1	Co-Expressed
CERT1	0.97057	-0.0331746	0.233	0.229	1	Co-Expressed
RHOF	0.876447	-0.0335326	0.38	0.39	1	Co-Expressed
[truncated: 1,077 more rows]
